# Supplementary material for: Structures of the neutral amino acid transporter LAT4 provide insights into antitumor effects of its inhibitor tubeimoside-1
Source: EMBO J. 2026 May 4;45(12):4283–98. doi: 10.1038/s44318-026-00786-0 (PMC13269557; doi:10.1038/s44318-026-00786-0)
Supplement: Supplementary file 3 — Source data Fig. 1 [file 44318_2026_786_MOESM3_ESM.zip]

Archive with 2 entries (1 files):
- Source Data Fig. 1/1A/
- Source Data Fig. 1/1A/Fig. 1A.xlsx
