# Supplementary material for: Structures of the neutral amino acid transporter LAT4 provide insights into antitumor effects of its inhibitor tubeimoside-1
Source: EMBO J. 2026 May 4;45(12):4283–98. doi: 10.1038/s44318-026-00786-0 (PMC13269557; doi:10.1038/s44318-026-00786-0)
Supplement: Supplementary file 3 — Source data Fig. 1 [file 44318_2026_786_MOESM3_ESM.zip › Source Data Fig. 1/1A/Fig. 1A.xlsx]

## Sheet: Fig. 1A
		[3H]-Methionine uptake (pmol/oocyte)			[3H]-Methionine uptake (pmol/oocyte)
	Reaction time (min)	LAT4			Control
	0	0.0484995	0.0445116	0.045651	0.020584	0.0279901	0.0257113
	2	0.269568	0.259314	0.304896	0.087815	0.0918029	0.105476
	5	0.515704	0.513995	0.468418	0.190943	0.168149	0.151058
	10	0.869531	0.881495	0.863834	0.275835	0.329963	0.249059
	20	1.28944	1.32306	1.28717	0.505449	0.459297	0.518558
	30	1.63016	1.46835	1.53273	0.614844	0.58408	0.570401
		[3H]-Methionine uptake (pmol/oocyte)
	Reaction time (min)	LAT4 (individual replicates) - Control (mean)
	0	0.0279156	0.0165215	0.0199397
	2	0.181753	0.167511	0.19942
	5	0.324761	0.345846	0.31736
	10	0.593696	0.551532	0.614775
