# Supplementary material for: Structures of the neutral amino acid transporter LAT4 provide insights into antitumor effects of its inhibitor tubeimoside-1
Source: EMBO J. 2026 May 4;45(12):4283–98. doi: 10.1038/s44318-026-00786-0 (PMC13269557; doi:10.1038/s44318-026-00786-0)
Supplement: Supplementary file 4 — Source data Fig. 2 [file 44318_2026_786_MOESM4_ESM.zip › Source Data Fig. 2/2A/Figure. 2A.xlsx]

## Sheet: Fig. 2A
		Relative [3H]-Methionine uptake (% of Control)
	Control	Met	Phe	Leu	Ile	Val	Thr	His	Pro	Ala	Glu	Trp
	100	50.52	21.91	27.81	25.37	38.3	71.5	104.13	88.68	108.12	73.25	87
	100	42.78	16.6	28.29	17.55	43.93	83.37	102.25	80.35	98.8	50.18	91.4
	100	48.04	14.54	30.96	18.31	46.88	67.96	88.72	99.2	90.42	84.24	84.8
