# Supplementary material for: Structures of the neutral amino acid transporter LAT4 provide insights into antitumor effects of its inhibitor tubeimoside-1
Source: EMBO J. 2026 May 4;45(12):4283–98. doi: 10.1038/s44318-026-00786-0 (PMC13269557; doi:10.1038/s44318-026-00786-0)
Supplement: Supplementary file 4 — Source data Fig. 2 [file 44318_2026_786_MOESM4_ESM.zip › Source Data Fig. 2/2B/Figure. 2B.xlsx]

## Sheet: Fig. 2B
			Residue [3H]-Methionine uptake (%)
		Log[inhibitor] (μM)	Met			Phe
		2	94.92	108.56	96.52	87.08	98.08	89.87
		2.7				85.92	90.2	80.57
		3				80.85	79.67	68.47
		3.7	89.05	76.16	86.64	44.11	37.33	22.59
		4	64.24	75.38	61.22
		4.3	50.52	42.78	48.04	21.91	16.6	14.54
		4.6	37.2	27.66	26.82	12.67	10.02	7.37
		5	10.25	17.38	20.24
