# Supplementary material for: Structures of the neutral amino acid transporter LAT4 provide insights into antitumor effects of its inhibitor tubeimoside-1
Source: EMBO J. 2026 May 4;45(12):4283–98. doi: 10.1038/s44318-026-00786-0 (PMC13269557; doi:10.1038/s44318-026-00786-0)
Supplement: Supplementary file 5 — Source data Fig. 3 [file 44318_2026_786_MOESM5_ESM.zip › Source Data Fig. 3/3B/Figure. 3B.xlsx]

## Sheet: Fig. 3B
	Distances between center of mass of phenylalanine and residues (Å)
	Y187	H465	Q335	I184	L166	M159	F163	S100	S489	T103
	5.91693	5.54493	7.62754	7.45169	7.89227	7.25155	8.25593	6.54316	4.98917	5.85998
	5.91693	5.54493	7.62754	7.45169	7.89227	7.25155	8.25593	6.54316	4.98918	5.85999
	5.83604	6.1189	6.27605	8.8737	8.82669	7.09026	8.87018	6.59395	4.4523	5.59367
	5.55682	5.28464	5.75725	8.04536	8.99855	7.45817	8.30063	6.44015	4.89114	5.91904
	5.83531	5.46885	6.53968	8.08878	8.17259	7.71291	9.20267	6.38557	4.61951	6.16399
	5.79326	5.12307	5.7249	8.64469	9.44221	7.06653	8.66356	6.52697	4.34647	6.86043
	5.53219	5.08402	7.40162	7.27381	8.03967	7.8111	7.50089	6.53918	5.15622	6.52678
	6.10318	5.50976	7.84849	6.61991	8.07828	8.20678	7.97427	6.77502	5.04926	7.15528
	5.40431	5.08043	7.53708	6.44426	8.01556	7.21837	8.39404	6.29336	5.42926	6.16938
	6.02948	5.35398	6.58456	8.03567	8.87993	7.48007	8.33657	6.11459	4.84725	6.54938
	4.77984	5.13016	7.36652	6.90094	8.04248	6.5455	7.79829	6.56496	4.91875	5.79785
	5.6521	5.71802	7.21064	7.27916	7.92606	6.62331	8.30723	6.69565	5.36196	6.78798
	5.17297	4.68197	7.56842	7.23471	7.83243	6.95566	8.18446	7.70715	5.68455	7.43707
	5.47437	5.18133	7.91304	7.20602	7.95614	6.18833	6.54497	6.76466	5.23731	7.03427
	6.13858	5.6755	7.29484	7.78488	8.41782	7.01281	7.6898	7.47491	5.17338	7.16806
	5.21679	5.17352	6.75225	7.53654	8.46347	6.95405	7.76201	7.5627	5.06243	6.90853
	5.49486	5.5328	6.96812	7.95772	8.73815	6.5881	8.02564	7.57719	4.97135	6.52461
	5.01431	5.74822	8.22869	6.84285	7.59952	6.56782	8.27573	7.70408	5.91448	6.42956
	5.25922	6.70179	7.39711	9.39563	8.92101	5.67179	7.6307	6.61012	5.06636	5.3194
	4.94685	5.4553	8.22106	7.24281	8.08987	6.63927	8.52837	8.42105	6.30116	5.84462
	5.53827	5.10139	8.96339	5.90319	7.70955	9.2504	9.51596	9.84875	7.93347	7.31906
	5.03409	5.40016	8.28396	6.48304	7.75031	7.70762	9.46008	9.90977	8.5328	6.79606
	5.89904	5.70921	8.2689	7.18577	7.74875	7.65805	9.2306	8.9422	7.09978	6.09799
	5.42911	5.15095	7.4785	7.70736	8.06979	7.31882	9.01479	8.62216	7.89369	6.35444
	5.34619	5.29215	7.87997	7.07217	8.61654	7.03653	9.80382	8.19608	7.47479	6.78562
	5.25908	5.36678	8.16267	7.51019	7.77381	7.44926	9.14083	9.00521	7.70477	6.78606
	5.57284	5.53189	7.44271	7.88931	8.18059	7.31967	7.48015	8.62049	7.58838	6.4178
	5.24438	5.72057	7.4629	7.87267	7.88469	6.73603	6.78914	9.4394	7.96043	6.57137
	5.48469	5.49508	7.67835	7.56557	7.77568	7.15231	7.96886	8.76457	8.12282	6.66246
	5.21144	5.61026	7.84973	7.17623	7.75245	6.7105	8.50357	9.02585	8.00322	6.54576
	5.24286	4.87079	7.82427	7.26379	7.42451	7.11099	9.18213	8.15761	7.84529	6.8742
	6.05592	5.45551	7.31762	7.32696	8.04045	6.63573	8.20039	8.72841	7.15676	5.98163
	5.03776	5.16732	7.50174	7.54273	7.88549	7.11355	9.15026	8.94082	8.53785	6.99189
	4.91178	5.58118	8.0222	7.45925	7.4217	7.08136	8.5749	8.64795	8.20318	7.0319
	4.53269	4.50041	7.67246	7.00327	6.78033	6.53708	7.9317	9.17202	8.54459	7.14492
	5.15646	4.65374	7.63385	7.632	6.86648	6.41725	8.61969	8.76187	8.22626	6.72335
	4.91097	4.59852	7.7713	7.31846	7.23841	6.48401	8.52479	9.02931	7.8399	6.79204
	5.03157	5.00583	7.58882	7.7358	7.53435	5.39504	8.27891	8.75044	7.74648	6.5825
	5.33593	4.77697	7.89537	7.59145	6.98886	5.92355	5.95856	8.88816	8.2118	6.8441
	5.22946	4.99582	7.7884	8.22186	7.71131	5.69235	7.58657	8.24808	7.90465	6.0881
	5.1428	4.61094	7.70933	7.18863	6.9279	7.05826	8.09551	9.23077	8.26038	6.88903
	4.99034	4.53483	8.07019	7.56422	6.69483	6.45887	7.86983	9.48118	8.88181	6.93009
	5.05364	4.38161	7.81942	7.5641	7.0186	7.18189	8.43883	8.89765	8.17796	6.91854
	4.92549	4.73745	7.07408	7.85046	7.50279	6.73646	8.58051	8.49261	7.55055	6.63682
	4.74422	4.66392	8.02098	7.45376	6.55701	6.31498	8.68143	8.9105	8.29641	6.98563
	4.38804	4.85749	8.99317	7.49591	6.74856	6.47597	8.37064	9.98531	8.79659	6.93849
	4.48108	4.81533	8.51965	7.39769	7.56139	6.14126	7.69129	9.3401	8.44738	7.36863
	4.70574	5.88871	9.39443	6.73118	6.85379	6.22455	6.78013	10.0435	8.94121	6.68132
	5.05769	6.09719	9.55842	6.54885	6.75697	6.64506	6.42565	9.97	8.20413	6.42879
	4.78264	6.35698	9.20964	7.40752	6.96921	5.92466	7.51059	8.87317	7.22942	5.50109
	4.90777	5.7572	8.76677	6.95968	7.13815	6.34919	7.67247	9.03635	6.56758	6.50773
	4.37926	5.87813	8.44585	7.48216	6.58951	5.93333	7.55493	9.04706	8.42182	5.38683
	5.16343	5.92393	8.90741	7.46433	7.64191	5.77632	6.55858	9.23876	7.00145	4.47954
	5.45717	6.38748	10.1314	7.39203	7.37855	5.80084	6.79889	9.77731	7.32894	4.52421
	5.01077	5.62283	8.87663	7.58429	7.25015	6.52334	6.71098	9.38356	6.84855	4.86723
	5.02081	6.50592	10.2729	7.47976	7.01418	6.12724	6.4682	9.55118	7.59972	4.59628
	5.07863	6.67926	9.15562	7.96653	7.09042	5.90517	7.40892	8.22301	6.09208	4.61
	4.81724	5.98171	8.25538	8.15232	6.69812	6.29738	8.41576	7.94477	6.1793	4.91597
	4.53267	5.70589	8.64739	7.31186	6.52989	5.45385	8.71238	7.99719	7.01756	5.72517
	4.92803	6.20596	8.78353	7.98598	7.37642	5.54103	8.68373	7.84479	6.17257	4.83694
	5.33413	5.54845	8.24806	8.13411	6.80894	6.07605	8.4182	7.5533	6.57231	5.25425
	5.65349	6.80551	9.04915	7.87504	6.58611	5.91724	8.49333	8.22604	6.46473	5.12527
	6.0025	6.13674	8.87651	8.74983	6.77279	5.66147	8.14316	8.22141	6.44448	5.25
	5.55567	5.08864	8.18195	8.01227	7.36662	5.77487	8.39125	8.02925	6.61993	5.0062
	4.84376	5.96334	9.57377	7.54036	6.25777	5.40289	7.73939	9.14507	7.33141	5.55437
	5.04747	7.28689	9.74577	7.73716	6.81387	5.31772	8.89031	8.5854	5.98577	4.66308
	5.06079	5.82024	8.5006	7.4706	7.71208	6.59488	7.91943	8.96778	7.14353	5.48128
	4.86413	6.90219	8.93522	7.45988	6.97451	5.36369	8.19554	8.6231	6.94162	5.47073
	5.45621	6.3089	9.60041	7.41238	7.17155	5.56391	7.47761	7.49948	6.36663	4.80281
	5.47172	6.24018	8.4508	7.16282	7.32228	5.42033	8.34806	7.69081	6.12189	4.90213
	4.6828	6.59899	9.06993	7.8177	6.01178	5.72317	8.1598	8.71551	7.11738	5.76966
	4.68404	5.69282	8.02134	7.8201	7.03934	5.60753	8.66171	8.22838	7.03602	6.25481
	4.90074	5.75911	7.91304	7.88128	7.00843	5.48891	8.10957	7.75609	6.28954	5.21072
	5.15356	5.88469	8.04644	8.53991	7.42264	5.49665	7.98566	7.90671	6.19596	4.77494
	5.06233	6.32344	8.39624	8.27661	7.69815	5.52442	8.32811	7.96231	6.26633	5.17351
	4.98266	7.14584	9.32285	7.7926	7.10112	5.64832	7.25653	8.39456	6.79593	4.95439
	5.81091	6.43912	7.90263	8.61455	7.54334	5.37608	7.69942	7.87498	6.83523	5.61143
	4.72639	5.04349	8.47466	7.17103	7.24279	6.04822	8.51732	9.22233	7.89032	6.68674
	5.30006	6.92357	8.85814	7.98179	7.74042	5.5376	7.71299	7.99812	6.70339	5.03626
	5.46276	5.52459	8.09837	7.80326	7.06922	5.64814	8.06448	8.43659	6.65491	5.80606
	5.4185	5.55306	8.54411	7.45511	6.68952	5.88831	8.01319	7.78541	6.04319	5.14176
	5.5485	5.23744	8.41452	7.77602	7.54585	5.65153	8.02434	7.82932	6.43816	4.97125
	5.92634	5.26893	8.07238	8.13933	6.78856	6.53866	8.27758	8.07225	6.92754	5.41448
	5.42466	5.43135	8.57915	8.2804	8.3923	6.14287	7.72477	8.34039	6.33121	5.03582
	5.01313	4.94109	9.0254	7.30288	7.47944	5.60297	7.46224	8.74375	6.75692	4.78396
	5.52833	5.70283	8.75466	7.81482	8.15382	5.62143	6.00148	8.61283	6.3516	5.00514
	5.96803	5.37027	8.03638	7.81917	8.43606	5.7245	6.90131	8.01129	6.27163	4.91838
	5.36375	5.71193	8.70248	8.25227	8.11788	5.12762	6.09759	8.19137	6.27684	5.12022
	5.66818	5.40656	8.21194	8.08225	8.01506	5.69062	8.51591	8.87657	7.56286	5.90613
	5.11201	4.07658	7.66086	6.7615	7.02821	6.44358	8.45311	9.26351	8.30649	7.00399
	5.82583	4.44811	7.94101	6.68853	7.71683	6.20543	7.78167	8.87048	8.28406	6.88803
	5.36336	4.64764	8.11174	7.26213	8.05675	6.10237	7.54505	8.47885	7.99603	6.59069
	5.39762	4.16896	7.54557	7.32992	7.73749	5.72678	7.63339	9.02332	8.88961	7.13124
	5.71126	4.94009	8.35605	6.573	7.25054	5.29915	6.35745	9.1855	8.14776	6.40892
	5.37918	4.59523	7.90263	6.93303	7.70785	6.05522	7.9013	9.09517	8.64192	6.71493
	6.46677	4.66498	7.78041	7.02651	7.85803	5.98351	6.55007	9.00579	7.26064	6.30874
	6.1074	4.47302	7.97449	6.63057	8.15013	6.97987	6.72212	9.36694	8.54333	6.91407
	5.73663	4.1806	7.46847	7.45149	7.75209	6.24519	7.26828	8.62623	7.94546	6.51245
	6.08848	4.54313	7.86665	6.96109	7.54589	6.66818	7.20501	9.10684	8.04833	6.47339
	5.33842	4.45537	7.72257	7.2992	7.61901	5.87485	8.37076	8.62272	8.1764	6.75007
	5.236	5.44111	8.47181	6.8998	7.88547	6.17098	7.43887	8.58052	7.05427	5.42194
	5.18561	4.49037	8.09453	7.23018	7.6902	5.97312	7.81228	9.11473	7.5715	5.58203
	4.97816	4.88072	8.84398	6.28275	7.7453	5.79327	6.86116	9.7473	8.75276	6.3346
	4.53336	5.98178	9.55159	7.19948	6.78912	5.96416	6.89726	9.97022	8.12271	5.87255
	5.07353	4.5398	8.96582	5.94816	7.13728	6.00299	7.22021	9.54886	8.80096	6.66497
	4.8866	5.57194	8.70155	7.16393	7.22989	6.00142	6.45428	9.52545	7.93208	6.24936
	5.46671	5.65431	8.75251	7.117	7.3647	5.56943	6.57305	8.86301	7.4814	5.2736
	5.25447	5.44854	8.32567	7.15436	7.42192	5.50074	6.87701	9.19906	6.89473	4.90376
	5.27299	4.67594	7.72275	7.79469	7.69669	5.52301	7.96082	8.11176	6.14218	4.63692
	5.09382	4.97981	8.04885	8.18928	7.73014	6.32272	7.06861	7.6699	6.27113	4.45781
	5.28374	6.23954	7.39889	7.96241	7.73042	6.26185	7.28234	8.38617	6.1292	4.51456
	5.3666	4.91132	8.47898	6.98958	6.43816	6.4134	7.57033	9.55387	8.67475	7.18556
	5.23581	4.51426	7.66971	8.03096	6.99184	6.12088	7.06665	9.62051	9.62513	7.2028
	5.02528	4.44189	8.26062	6.99817	7.33439	6.04864	8.48588	9.20689	8.54726	6.27004
	5.64117	5.44337	8.61987	7.67787	6.96282	7.16748	7.04202	9.75758	6.82967	4.32455
	5.45349	4.67594	8.0863	7.13838	7.94562	6.5216	6.16943	9.54758	7.00549	5.08354
	5.78161	5.26427	7.7029	7.4114	8.50916	6.34132	6.33456	8.67669	6.25797	4.57759
	5.88954	4.93756	8.09305	8.37704	7.75768	6.02759	6.76496	9.01226	7.15782	5.31177
	5.48366	4.55222	8.02583	7.71887	7.48618	6.52941	6.96058	8.92138	7.17179	5.60651
	5.16626	4.32819	8.30614	7.33765	6.81517	6.88656	7.00388	9.65936	8.62892	6.50545
	5.49953	4.00219	8.3448	7.08786	6.59822	7.38328	7.92767	9.64434	8.19615	6.75625
	5.39739	4.05486	8.24183	6.97965	6.42714	7.46436	8.04919	9.69744	8.56119	6.74805
	5.79718	5.28349	8.49832	6.80892	6.17103	6.54072	7.13658	9.98197	8.33596	6.66673
	6.00969	4.3264	8.58775	6.77558	6.81274	7.32915	8.66076	9.78838	8.20952	6.87414
	5.94129	4.05048	8.58145	6.74946	6.51554	7.32164	9.42087	9.9068	9.05831	7.39166
	6.04746	4.26458	8.7622	6.25391	6.14238	6.95024	8.74966	10.0668	8.17969	6.47213
	6.47141	3.95952	8.40925	7.27498	6.78995	7.13226	8.17105	9.63917	7.38917	6.06623
	6.45764	4.41682	8.58072	5.96916	5.71958	7.048	8.17969	10.2433	8.43588	6.56009
	6.32354	4.47934	7.87332	7.32833	7.84804	6.2182	7.82471	8.99325	6.25077	4.93858
	5.27497	5.25721	8.33919	8.48698	8.20513	5.59561	7.41889	8.6898	6.59463	4.35165
	6.27966	5.20192	7.85842	7.85121	7.21532	6.32404	8.54089	8.29944	6.46602	5.33952
	6.22135	4.40111	7.95301	7.32906	7.81991	5.25372	7.45102	8.55596	6.50252	5.08245
	5.99619	4.39163	7.91616	7.09807	7.48847	5.6143	7.55095	8.77444	6.9509	5.07689
	5.67326	4.58382	7.76981	8.22704	7.78889	5.09245	7.84816	7.72394	6.6722	5.01327
	6.90082	5.23102	8.17783	8.37674	7.8227	5.79934	7.33895	7.80502	6.26607	4.70769
	5.74292	4.88977	7.92788	7.71332	7.76278	5.62335	8.6311	8.10234	6.39493	5.65936
	5.83523	4.44951	7.84091	7.7788	8.42324	5.00637	7.26436	8.09225	6.44869	5.36507
	5.39714	5.13314	8.61791	7.56742	7.74476	5.2036	6.72	8.61562	7.31074	5.00634
	5.63726	5.10035	8.0399	7.60432	7.45854	5.40573	7.62845	9.37055	6.68464	4.84811
	5.95147	5.18378	7.80855	7.24655	8.46848	5.47328	7.31938	8.75822	6.7987	5.06423
	4.96938	4.68012	8.56906	6.10617	7.29223	6.54463	6.37852	10.1642	8.49867	6.9488
	5.05641	4.59074	8.76534	6.62632	6.83942	5.88271	7.49468	9.65675	7.96975	6.60544
	5.44382	4.37145	8.73992	7.07481	7.35669	5.78062	7.63904	9.61855	7.79446	6.0085
	5.26303	4.29324	7.91189	7.63604	7.83689	5.96821	8.41016	8.56048	6.98818	5.92164
	5.19588	4.25003	8.04879	6.28876	7.8301	5.25886	8.05077	9.07404	7.34916	5.97372
	5.22341	5.15459	8.48637	7.5834	7.07135	5.45098	7.18393	9.26249	7.60661	5.64664
	4.82028	4.55462	9.04295	6.6435	7.09337	5.88242	7.86214	9.5127	8.18574	6.78762
	4.93892	4.71194	9.17302	6.43752	7.90485	5.4622	7.88653	10.3436	8.32057	6.25756
	4.75886	4.57513	9.36597	6.33214	6.80748	5.49638	7.89007	10.0531	8.43987	6.76596
	4.97411	4.4847	8.4967	6.33751	6.5284	5.91489	8.18356	9.77932	8.05305	6.46453
	4.88961	4.71455	9.30282	6.75601	6.82718	5.85368	7.4982	10.0081	8.38412	6.59641
	5.12433	4.28426	8.78315	7.60704	8.06251	5.99978	7.14936	9.37346	7.44355	5.02978
	5.52748	4.62068	8.19032	7.07465	7.60162	6.41212	7.88072	9.10725	7.10185	4.58839
	7.18825	4.73949	7.95967	7.40238	7.50781	6.54275	7.58024	9.45212	6.6848	4.45354
	6.01091	4.83232	9.10045	7.72039	6.49615	6.09012	7.41553	8.81555	7.33734	4.51809
	6.03564	5.15824	9.23501	7.15714	6.29341	5.57392	7.61867	9.46128	6.59348	4.02624
	6.10005	5.07819	8.84364	6.75896	6.33888	6.43526	7.18597	9.82195	7.09442	4.43783
	5.88519	4.7391	8.51549	6.67999	6.60683	6.35715	7.51659	9.26508	6.92303	4.40415
	5.75846	4.9805	9.23336	6.59306	6.44723	5.729	7.30049	8.99034	6.32923	4.29699
	6.27217	4.95136	8.82248	6.90921	5.84455	6.52931	7.22951	9.25528	6.94256	4.34297
	5.72713	4.71662	8.61914	6.90471	6.83892	6.29584	7.61491	8.92914	6.77596	4.32779
	5.77055	4.90241	8.71059	6.96067	6.68551	6.07235	7.84501	9.28305	7.01452	4.27409
	6.20595	4.55873	8.78933	6.66052	7.31811	6.67062	6.85195	9.69782	6.97711	4.63626
	6.00727	4.7918	8.82763	6.99682	7.00222	6.5945	6.84295	9.57134	7.36728	4.81152
	6.14942	4.86052	8.61217	7.40194	8.20298	5.72597	6.1141	9.19148	5.96216	4.35721
	6.02747	4.76623	7.94131	7.88373	7.9478	6.22632	7.47117	8.30618	6.58127	4.21786
	6.48939	4.84061	8.96322	6.79971	6.10723	5.96299	6.72624	9.70416	7.0722	4.54638
	5.9607	4.64635	8.79895	6.86253	6.00853	6.28959	7.44894	9.29156	6.57612	4.37173
	6.10848	4.87994	7.842	7.78098	7.30304	5.98272	8.22903	8.59056	6.29197	4.35659
	5.9833	4.56641	8.14475	7.17978	6.88991	6.52631	7.89346	8.01204	4.89877	4.44017
	6.03184	4.90293	6.95785	7.39173	7.80366	6.17472	9.57993	6.99471	4.51	5.65465
	5.83238	4.48203	7.91726	6.78584	6.46883	6.37044	8.58142	6.50828	4.56973	5.02551
	5.97571	5.0447	8.41859	7.07177	6.27716	6.04167	7.90058	7.71945	5.21624	4.50747
	6.3023	5.00602	8.07856	7.35303	6.20668	5.59479	7.57846	7.52065	5.29934	4.43072
	6.14916	4.46175	8.1774	7.70026	6.20343	6.39429	7.69276	8.49469	5.04184	4.62941
	6.10809	4.55386	8.06534	6.77047	5.89796	6.37661	8.27527	9.33187	5.42053	4.20417
	5.33395	4.42484	6.96522	6.91532	6.97988	6.30238	10.0254	6.48337	4.34921	6.00726
	5.87282	4.44641	7.09855	6.70258	6.2899	6.54566	9.34576	6.52787	5.12239	5.66319
	6.23115	4.56876	7.7013	7.44757	6.08207	5.57004	7.90914	8.19078	5.28813	4.68365
	5.53019	4.70738	6.9491	7.04534	7.13662	6.00332	9.33003	7.54215	5.27533	5.60081
	5.72433	4.62661	7.64502	7.48238	6.46349	6.09395	8.84994	7.22914	4.90052	5.53021
	5.00393	4.33358	6.77868	6.904	7.63512	5.97513	10.2773	6.93845	5.29553	7.1828
	5.4196	4.22839	6.9039	6.84738	6.77106	5.85055	8.96962	7.34639	6.17423	6.18862
	5.45081	4.06864	7.03151	6.69387	6.38139	6.86947	9.34132	7.51095	6.30527	7.07988
	6.04311	4.39259	6.70781	6.57576	6.74152	6.28006	9.39714	7.11793	6.27271	7.11636
	6.03328	5.06021	7.13932	7.51706	6.29626	5.79436	8.33216	7.45526	4.82631	6.04021
	5.74086	4.62196	6.90901	6.82639	7.05575	6.7972	10.0418	6.30286	4.76127	6.96859
	6.10191	5.1471	7.03095	7.40958	6.97457	5.94161	9.57319	6.27979	4.63349	6.22218
	5.97058	5.20536	7.28583	7.07978	6.62272	6.31232	9.1011	6.02478	4.23705	5.78891
	6.08598	5.80401	7.48231	7.474	6.32715	5.73364	8.50975	6.51835	4.22205	6.00433
	5.86003	5.41264	7.29784	7.9122	7.04109	5.91257	9.09193	5.81341	4.11949	5.60669
	5.90637	5.05774	6.7718	7.71385	7.47007	6.21324	9.70952	6.13269	4.24509	6.23536
	5.80879	5.14269	6.8646	7.60333	6.81656	5.72469	9.19472	6.0276	3.93648	5.68402
	6.18485	6.03511	7.05948	6.81023	7.07274	5.77251	8.59872	5.98995	4.2406	5.58234
	6.154	5.36821	7.78777	8.06339	6.48046	5.22584	8.03174	6.62531	4.43056	5.67391
	5.83408	5.42758	7.11807	7.9334	7.26536	5.84859	9.00124	5.35895	4.06051	6.07899
	5.69262	5.21816	7.2827	7.68084	7.36953	5.642	8.25287	6.26833	4.77057	5.8381
	6.00803	5.18572	6.89752	7.37038	6.75634	6.62718	8.08193	6.2058	4.53635	6.10764
	6.42596	5.37589	6.91028	7.1726	6.64677	6.46622	9.51748	5.70242	4.56204	6.32124
	5.95284	5.97422	7.28369	7.66659	6.68532	6.08001	8.62419	5.99125	4.03195	5.83419
	6.06328	5.10937	7.34302	7.94941	7.24047	6.43604	9.04742	6.07125	4.08606	6.32929
	5.69266	5.41737	7.54932	7.48845	6.80741	6.40504	9.12805	6.06939	4.1248	5.89558
	6.01901	4.97276	6.85752	8.02992	7.31408	6.1799	9.53719	6.10979	4.17818	5.82934
	5.64303	5.23618	7.06517	7.70012	7.42981	6.49657	9.34562	6.13752	4.30917	6.16722
	6.1581	5.42619	7.3805	7.46605	7.45351	6.31358	9.24562	5.73269	3.90678	5.58615
	5.89132	4.8497	7.54826	7.28256	6.82994	6.43131	9.18131	6.55821	4.90609	5.88732
	5.89437	4.94775	7.55369	7.22204	6.3796	6.41718	8.80565	6.68246	4.8721	6.83898
	6.16704	5.44569	7.66707	6.31149	6.76535	6.13527	8.44047	6.12605	4.81174	6.20656
	5.52539	5.13809	7.40174	6.53049	6.0166	6.02948	9.15625	7.35476	5.30056	6.65561
	5.93219	5.97085	7.75045	7.66222	6.62199	5.7253	7.84014	6.31918	4.58462	5.76863
	5.2896	5.17266	7.78022	6.74621	6.30361	6.12009	8.86812	6.16871	5.54392	6.65447
	5.21322	5.49692	7.20038	7.22543	6.67167	5.86111	9.43847	6.34084	5.30268	6.68867
	5.74864	5.34139	6.93099	7.69192	7.20284	6.14988	8.91347	6.06687	4.25833	6.24647
	5.75709	5.34235	7.28942	6.7984	7.19122	6.42377	8.71852	6.07714	4.22667	6.86209
	5.64807	5.29096	6.70595	7.46557	6.84901	6.45303	9.71505	6.00741	4.54257	6.15431
	6.02309	5.37479	6.89089	7.37324	6.992	6.7518	8.98784	5.41597	4.31611	6.3558
	6.27684	5.36332	6.13379	7.37454	7.46265	6.52025	9.63775	6.26084	4.61718	6.70962
	6.00547	5.76514	7.44902	6.97948	6.30816	6.19556	9.22216	5.82625	4.12983	6.1311
	5.7018	5.57392	6.52458	7.56172	7.31036	6.71578	9.66409	5.92321	4.0303	6.14554
	5.65233	4.9557	6.97003	7.07226	6.36331	6.61948	9.2171	6.18025	4.19244	6.29168
	5.35886	5.28181	7.41599	7.21352	7.51325	6.5061	9.69441	6.01126	4.77156	6.48263
	5.30363	5.61438	7.45903	6.9219	7.43376	6.28241	9.3967	5.54556	4.24694	6.09866
	5.41158	5.38997	7.65421	6.89248	7.26506	6.35531	9.08179	5.67248	4.22546	6.14146
	5.82519	5.77895	7.36626	6.96033	7.77845	6.01755	9.03921	4.7972	3.97376	6.04419
	5.77207	5.11587	8.14043	7.3883	7.27655	6.16497	9.0147	6.07789	4.23238	5.72669
	5.35289	5.09291	7.31526	7.55362	7.91434	5.96365	8.68853	5.94685	4.77447	6.16842
	5.89243	5.05753	7.03841	7.61774	7.26515	6.28471	8.72297	5.79896	4.46466	6.34876
	5.57699	5.29392	7.51224	7.25453	6.9743	6.37593	9.21335	6.07764	4.06026	5.9138
	5.99472	5.42451	7.44041	7.33476	7.51614	6.60518	9.64632	5.44851	3.9698	5.88821
	6.16148	5.61671	7.35338	7.50549	7.08823	6.06086	8.90873	6.06814	4.14729	5.74356
	5.39222	5.84769	7.04104	7.09079	8.13562	5.88712	8.96261	5.86847	4.22612	6.47823
	5.23468	5.25103	7.54868	8.10787	8.17092	6.39735	9.38598	5.60089	3.99786	6.37012
	5.53585	5.70145	7.21197	7.88849	7.85325	6.19584	9.48665	5.21665	3.67962	6.08846
	5.2466	5.36786	7.58243	7.3663	7.06683	5.85356	9.17336	6.23236	4.20615	6.11903
	5.79983	5.39554	7.12458	8.1004	7.30857	6.63812	9.23374	6.02782	4.34456	6.14751
	5.94914	5.46339	7.42105	7.54622	7.47717	5.66005	8.00573	6.09871	4.14985	6.10798
	5.82557	5.54943	7.69148	6.55108	7.78354	5.69139	8.66752	5.76062	4.34509	6.20129
	5.52441	5.39209	7.35865	7.112	7.61806	5.89695	9.33945	5.93539	3.97789	5.99905
	5.67525	5.5427	7.85103	7.21174	7.07929	6.07682	8.77493	6.17848	4.41891	6.06528
	5.80755	5.79594	7.97745	7.56673	7.06062	5.86042	9.2379	5.96457	4.00733	5.80819
	5.86506	6.10282	7.87032	7.99557	7.63133	5.9864	8.82598	6.10089	4.61383	5.62873
	5.71049	6.10705	8.12144	6.89736	7.67929	5.15897	8.16843	5.83686	4.57376	5.9395
	5.71874	5.7063	7.72967	7.03303	7.66118	5.69535	8.45354	6.01144	4.31448	5.86981
	6.08912	6.10706	8.08177	7.43904	7.85932	6.03671	8.39672	6.02968	3.76635	5.49137
	5.57179	5.91324	8.20465	6.83609	8.0729	5.54975	8.60716	6.08881	4.36037	5.66858
	5.67258	5.62372	8.13241	7.00323	8.21434	5.56975	8.62215	5.73578	4.51424	5.80467
	5.91528	5.40405	7.93719	7.99173	7.52844	6.39335	8.89684	5.78994	4.00637	5.70774
	5.61607	5.90968	8.5256	6.78261	7.06485	5.77143	9.36737	6.1516	4.19688	5.91875
	6.13967	5.30045	7.56485	7.34571	7.33232	6.1245	9.17329	5.89128	4.11805	6.15958
	5.93874	6.10722	8.25402	7.88162	7.71976	5.90143	8.56219	5.66955	3.76494	5.87482
	5.84831	5.96735	7.87808	7.52169	7.65841	5.40799	8.39765	6.29363	4.4067	5.89873
	6.13624	5.77365	8.03617	7.37679	7.39381	6.17907	8.96868	5.66654	4.07493	5.82071
	6.24958	5.50774	8.06833	7.54149	6.94615	6.24554	8.97881	6.33791	4.05911	5.68723
	6.00371	6.01388	7.93694	7.37948	6.50873	5.84388	8.64773	6.01639	4.06102	5.49877
	5.65004	5.45557	7.77115	7.02011	7.97942	6.13696	8.77705	5.20618	3.69569	6.33789
	6.14493	6.1482	8.01865	6.95612	7.10543	5.59146	8.00006	5.48478	3.88294	5.62208
	5.38893	5.12264	7.89741	7.33468	7.43973	5.89921	9.73601	5.7611	4.19155	6.99455
	5.83996	5.55173	7.94436	7.01757	8.05524	5.60626	8.48007	6.10043	4.21508	5.97865
	5.46929	4.88675	7.67378	6.98526	6.99141	5.63376	9.10579	6.23592	4.33996	6.09495
	5.45961	5.54878	7.77379	7.574	6.75478	5.45717	8.39714	6.12243	4.5482	5.63791
	5.92763	5.24405	8.01357	6.85215	6.87153	6.83211	9.18537	6.16257	4.36139	6.02112
	5.55228	4.94469	7.65026	7.28386	7.54886	5.89107	9.46498	6.14878	4.37741	6.26063
	5.8101	5.28388	7.8002	7.52651	6.49059	5.89786	8.62409	6.31613	4.4506	5.76387
	5.94467	5.17734	7.93865	6.79232	7.34867	6.16682	9.33466	6.16793	4.54263	5.57347
	5.6606	5.18344	7.69094	6.85669	7.2238	5.67927	8.87185	6.28144	4.71975	6.35968
	6.02751	5.15277	7.77198	7.45702	7.51112	6.0801	9.45524	5.50447	4.46001	5.822
	5.89736	4.89181	7.6928	6.8691	6.90119	6.47369	9.49569	6.2189	4.61379	5.86817
	5.35935	5.27484	7.57137	7.5634	7.37879	5.84899	9.41907	6.249	4.72779	6.01163
	5.94802	5.1012	7.39113	6.9825	7.10845	6.40019	8.90488	6.11568	4.42231	5.9943
	5.57147	4.39748	7.33701	6.40203	6.55946	6.34279	9.34425	6.28437	5.14233	6.7977
	5.37189	4.85162	7.44523	6.23549	8.16417	6.23291	9.49609	6.475	5.17719	6.92946
	5.54203	5.26961	7.57956	7.1045	7.2707	6.08438	9.17051	5.8438	4.40282	5.92964
	6.36284	5.24106	8.16658	7.24558	6.76863	6.01905	8.40391	6.47238	4.76236	5.96297
	5.85896	4.58563	7.90259	6.63114	6.8691	6.01602	8.90779	6.37232	5.0874	6.67335
	5.17574	4.87452	8.67596	7.05908	6.1621	5.7853	9.24464	6.66333	5.35977	6.62227
	5.41948	4.74869	8.14186	6.90747	6.57117	6.39827	9.61325	6.77864	5.5266	6.91894
	5.64601	4.70648	7.77049	6.99837	6.89378	6.33431	9.48409	6.30985	5.62695	6.59865
	5.57609	5.15011	8.53114	7.00251	6.62909	5.82613	9.08602	6.56263	5.35242	6.49832
	5.63375	5.00359	8.52192	6.89232	6.98009	5.91384	8.97331	6.57138	5.07708	6.7092
	5.37381	4.77347	8.106	5.98256	6.69486	6.24749	9.63766	6.25086	4.98837	6.62091
	5.78924	5.93432	9.08757	7.16649	6.04697	6.19716	8.60115	6.39052	4.93719	5.95222
	5.28274	5.02908	7.12538	8.01521	7.14887	6.06277	10.0946	5.78521	5.01358	7.19317
	5.74571	4.55341	7.08917	7.18398	7.59446	6.28605	10.0718	5.1312	4.61652	7.0927
	5.72533	5.44987	8.30978	7.40503	6.79625	5.7219	8.79565	6.40511	4.94992	6.28168
	5.31413	5.24445	8.2271	6.88877	6.7732	5.89566	8.96625	6.58783	5.1655	6.61798
	5.02877	4.477	7.22626	7.08175	8.31079	6.44422	10.4666	6.40501	5.53395	7.31003
	5.53024	5.15132	8.04522	7.09697	6.8007	6.7853	9.20529	6.47737	5.33893	6.45872
	5.16992	5.0216	8.49805	6.73118	6.76762	5.81338	9.35398	6.51652	5.35658	6.41787
	5.30863	5.40598	7.59953	7.37198	6.83292	5.56606	9.65178	7.71357	5.59997	6.54474
	6.09778	5.12629	8.18791	6.89514	6.62324	5.81799	8.27687	6.58656	5.3522	5.31467
	5.71022	5.17159	7.96749	6.81514	7.61223	6.79648	9.90577	6.61441	5.546	6.30705
	5.80029	5.66508	9.05354	7.15662	6.75243	5.87972	8.04985	6.65786	5.03229	4.9937
	5.88555	5.56116	8.72263	7.89826	6.35841	5.71221	8.46071	6.38954	4.972	5.36179
	5.69646	5.34457	9.08607	6.31014	6.97684	5.54587	8.52238	6.51669	5.25293	5.64
	5.59943	5.2265	8.68015	7.34499	6.88076	5.65822	9.14941	6.46032	4.92877	5.66934
	5.56653	5.34793	8.57257	7.0423	6.51519	6.00845	9.35842	6.52524	4.68546	6.24052
	5.65106	5.41378	7.76489	7.75957	7.29036	5.73646	9.41887	5.83836	3.96186	6.13254
	5.38613	4.98137	8.3992	6.31857	6.49863	6.36818	9.24035	6.39304	5.2544	6.39799
	5.37074	4.98331	7.61046	6.51026	7.0535	6.0342	8.71669	6.12526	5.21844	6.75426
	5.40888	5.34439	7.53191	7.28134	7.26902	5.768	9.70855	5.92566	4.23974	6.74292
	5.30962	4.78717	7.36652	7.38784	7.49378	6.34981	9.61674	5.93313	4.70039	6.36977
	5.80966	5.12645	7.98153	7.04934	6.89774	6.32562	9.59128	5.60945	4.22192	5.91757
	5.72222	4.86375	7.93198	7.18866	6.52273	6.40093	9.60678	6.19624	4.56675	6.11567
	5.70147	5.08362	7.33308	7.99525	7.92705	6.48284	10.2236	5.83689	4.02659	6.27116
	5.96713	5.40015	7.96193	7.2641	7.15592	6.26692	8.58378	5.64941	3.88628	6.29242
	5.73479	5.61115	7.81479	7.14316	6.75397	6.81726	9.05106	5.98607	4.16504	5.78624
	5.5261	4.83295	8.44544	6.66486	6.47329	6.64781	9.56077	6.51673	5.06184	6.48083
	5.72659	5.25008	8.9444	6.80254	6.25098	6.29264	9.12871	6.71526	5.27483	6.98029
	5.59692	5.26058	8.3572	6.86066	6.96888	5.92712	9.19616	6.31904	4.63394	6.54885
	5.84126	6.00655	8.4284	7.00196	6.5817	6.19139	9.24542	6.48133	4.26043	6.36068
	5.5428	5.24953	8.77433	6.74307	7.98557	5.79711	9.02538	6.45063	4.97142	6.33712
	5.80544	5.15491	7.36049	7.14993	6.94636	6.20263	9.31402	6.32243	4.41721	5.98266
	5.92133	4.9311	8.34289	7.17933	6.80779	6.31544	9.37793	6.05856	4.68438	6.14204
	5.32638	4.59342	7.50812	7.36968	7.43212	6.75531	10.0758	6.45273	4.61403	6.52949
	5.16587	4.66511	7.19222	7.23796	7.41849	6.21849	9.83193	5.97067	4.56345	6.85804
	5.53822	5.29021	8.39019	7.16166	6.89124	6.00451	9.14711	6.06432	4.30852	6.22752
	5.66133	5.26081	7.76862	7.26783	7.03348	6.12133	9.21589	5.84075	4.01485	5.88552
	5.37209	5.25446	7.78105	7.76174	7.07183	5.99819	9.51508	6.16746	4.1561	6.21225
	5.7827	5.26728	7.88032	6.96101	7.123	5.99985	8.34572	6.54272	4.73817	5.81911
	5.46041	5.18354	8.39028	6.58206	6.67261	6.01692	9.22015	6.14607	4.48091	6.39887
	6.08386	5.19429	8.12777	6.94746	6.61128	6.16329	8.50032	5.81527	4.37794	5.96763
	5.46039	5.39148	7.15991	7.503	7.84929	6.41842	9.33357	5.72226	3.88684	6.14988
	6.04931	6.09964	7.76224	7.2678	7.61686	5.78437	9.59014	6.05363	4.15928	5.55948
	5.90568	5.69182	8.3472	7.01008	7.06759	6.12604	8.77721	6.38745	4.63521	5.62034
	6.1281	5.73207	8.03546	7.19217	7.84242	5.98168	8.98656	5.79404	3.99539	5.98133
	5.84431	5.32711	7.96999	6.78042	8.00218	6.27014	9.36415	6.49746	4.60326	6.2828
	6.18582	5.70037	8.54432	6.88741	7.45037	5.59404	8.83611	5.95344	4.02035	5.61606
	5.8	6.0889	8.4075	6.97011	7.36889	6.15489	9.26615	5.93463	4.13633	5.76665
	5.73976	5.87202	8.23271	7.05152	7.61459	5.75959	8.76303	5.98614	3.97865	5.48661
	5.67687	5.56265	7.93089	6.64113	6.63979	5.63165	9.05962	5.77087	4.28026	6.17195
	5.83331	5.32129	8.14595	7.0762	7.16537	5.37609	9.34355	5.71181	4.24151	6.06013
	5.81829	5.81073	8.17211	7.00375	7.25517	5.51988	9.1727	6.17731	4.3093	5.74031
	6.04497	5.75066	8.33041	7.182	8.13257	6.78352	9.42675	5.25965	3.76132	5.85796
	5.67386	5.59765	7.93658	7.80516	8.37298	6.10174	9.08559	5.54358	4.15214	5.70678
	5.61568	5.85178	8.80699	7.07222	7.9834	6.02362	8.6646	5.82471	4.24645	5.61876
	5.78616	5.48818	8.27023	7.05631	7.44911	6.33711	9.22846	5.69333	3.86458	5.86735
	5.39827	5.50468	8.34012	7.30633	6.49065	5.94196	8.89796	6.09037	4.54578	5.92846
	5.79721	5.619	8.1331	5.96777	7.27423	5.80929	8.62027	6.09374	4.45842	5.68543
	5.65791	5.90438	7.95897	6.60906	7.29438	5.88353	8.55639	6.3262	4.45354	5.69819
	5.69581	5.67407	7.67351	7.73922	7.99115	5.59036	8.96415	5.4546	4.1535	5.70241
	5.73567	5.90365	8.02039	6.82784	7.72388	5.41158	8.61098	5.8558	4.23522	5.59553
	5.91588	5.54893	8.37652	6.81319	7.64513	5.86483	9.49798	6.1207	4.04534	5.76238
	5.31838	6.03867	8.44444	7.22663	7.8736	5.50884	9.21348	5.77341	4.6057	5.78021
	5.48952	5.38134	8.74918	7.4123	8.19229	5.55116	8.62073	5.52294	4.26338	6.03725
	6.25525	4.74648	8.39338	6.90886	7.10211	5.78347	8.29271	6.32286	4.39857	5.60716
	6.09793	5.50204	8.40077	7.50046	7.63112	6.06203	9.09902	5.73293	4.16432	5.81328
	5.6763	5.69499	8.0726	7.94645	7.12199	5.62157	8.80784	6.02024	4.41913	5.31555
	6.11363	5.21394	8.24146	6.97132	7.57632	5.68261	8.51796	5.94306	4.28515	5.87562
	6.0635	5.06572	8.09841	7.41607	7.08262	5.41929	8.45199	6.14811	4.36345	5.58681
	6.23685	5.15264	8.36626	7.13118	8.14712	5.5564	8.88992	6.02038	4.53518	5.63433
	5.14098	6.07813	8.38127	6.99489	8.49989	5.53469	9.03199	5.66519	4.51326	6.02654
	5.40882	4.7515	7.89852	7.02106	7.6858	5.65307	9.09753	6.36738	4.61577	6.22941
	5.80625	5.3633	7.94988	6.24977	8.09181	6.36003	9.53164	6.13239	4.16904	5.6622
	5.62086	5.49224	8.92702	5.96452	7.74263	5.89437	9.18153	5.96259	4.30455	5.51934
	5.74926	6.21128	8.19837	7.55796	8.34888	5.46809	8.62072	5.80699	4.68079	5.53039
	5.12221	5.39133	8.349	6.22145	7.89795	5.87406	9.27574	7.85859	5.55381	6.43823
	5.84607	5.88573	9.04959	6.17377	6.96782	5.93759	8.7675	8.79911	5.6549	6.12765
	5.94967	5.14917	8.01414	6.96917	7.54387	5.871	8.27233	7.68985	6.05339	6.483
	5.66328	4.90016	8.06982	6.72134	7.93368	5.55202	8.70746	7.78815	5.56262	6.84835
	6.03229	5.32104	7.79385	7.21993	7.56124	5.85401	8.44645	7.62128	5.12118	6.1163
	5.39188	5.57568	8.25954	6.4614	7.81435	5.73211	8.77878	7.13265	5.38503	5.87347
	5.23962	5.39898	8.50648	6.04735	7.3838	5.33074	8.14849	7.76833	5.87057	6.28337
	5.30986	5.00723	8.19096	6.65879	7.81099	5.5594	8.98481	7.39484	5.57541	6.12649
	5.17181	5.03379	7.62417	7.13167	7.14859	6.03069	8.87594	8.03531	6.02124	6.64918
	5.47759	4.95131	7.87204	6.67349	7.81694	6.06612	9.45502	7.46655	5.42436	6.54463
	5.22481	5.14773	8.60894	6.57319	7.2392	5.94478	8.13308	8.45244	6.46098	6.46613
	5.23464	5.29437	7.64892	7.36568	7.38752	6.13475	9.60836	7.26111	5.65205	7.31702
	5.36352	5.01532	7.5893	6.81866	8.18445	6.14796	9.02557	7.02792	5.38293	7.04036
	5.37921	5.76579	7.83479	7.89075	7.96874	5.43495	8.51229	7.2144	5.15646	5.64247
	5.5089	5.50805	7.69845	7.17257	7.25065	5.41988	8.32918	7.01372	4.82791	6.36404
	4.98907	5.26146	7.44849	7.01538	7.51299	6.07242	9.05346	7.13447	5.02809	6.78177
	5.62911	4.80152	7.88759	6.77711	7.37734	5.77656	9.25117	7.63396	6.25336	6.72866
	5.78242	5.3235	7.97967	6.597	7.57733	5.80425	8.59749	7.054	5.63392	6.65392
	5.03955	5.3957	8.2581	6.91598	7.0777	6.22756	9.52974	7.3659	5.71823	6.94746
	5.30233	5.92406	8.52587	6.56802	7.35046	5.64199	8.32157	8.28897	5.74677	6.78729
	5.06644	5.07444	7.94026	6.70183	7.46382	5.96652	9.39985	7.05458	5.61123	6.49278
	5.24929	5.14273	8.21201	6.59158	7.44412	5.984	9.27556	8.11495	5.68648	6.88836
	5.34765	4.95086	8.00778	6.72007	7.6398	5.82675	8.81414	7.00002	5.88697	6.74679
	5.55615	5.92038	8.44624	7.07032	8.10283	5.50985	8.28719	6.25937	4.80046	5.85084
	5.04512	4.96123	7.59447	7.02089	7.75036	5.96726	8.49603	6.77744	5.48901	6.44267
	5.05486	5.07174	7.89498	6.6432	7.79986	5.99998	9.38694	6.98543	5.46892	6.58122
	4.71012	5.22854	8.25495	6.57652	7.13978	6.00327	9.20501	8.23972	6.45323	6.67697
	5.40243	5.3687	8.4169	6.83932	7.95474	5.57329	8.68774	7.45476	5.48213	5.81543
	5.23093	4.98712	7.78461	7.14709	6.91651	5.92167	8.96146	7.16908	6.03521	6.90315
	5.01915	5.58201	8.31558	6.89667	7.19693	5.27833	8.36187	8.09416	5.73848	6.42286
	5.55317	5.62652	8.03612	6.65528	7.45689	6.30001	9.08832	6.98793	5.09242	6.12222
	5.13405	5.6328	8.7385	6.40782	7.46043	5.60028	7.94816	7.22897	5.51099	6.35833
	5.03885	5.37795	8.7297	6.44965	7.08893	5.49958	6.72297	7.66913	5.66862	6.04156
	5.35218	5.68288	7.6464	7.13204	7.63335	6.14416	8.40868	6.51179	5.05736	6.15998
	5.27579	5.4638	8.15317	6.55548	7.8135	6.59975	8.81741	7.28275	5.09314	6.2322
	5.18336	5.32028	8.21787	6.4586	7.93148	5.42771	8.80005	7.40959	5.50689	6.36457
	5.1045	5.13568	7.93943	6.52175	7.43567	5.79288	9.14156	7.23887	5.89956	6.54947
	5.29189	5.99295	8.56847	6.33069	7.32583	5.44674	8.50349	7.42202	5.64138	6.2767
	5.54183	5.65966	8.43828	6.97771	7.95721	5.5341	8.42019	8.05532	5.70094	6.30228
	5.28884	6.03131	8.38012	6.09709	6.84148	6.22294	8.43853	6.66644	5.321	6.13182
	5.24253	6.1034	8.2968	7.2898	8.09323	5.2537	8.20353	6.20189	5.30693	6.52044
	5.16344	4.98892	7.42487	7.23975	7.71191	5.80564	9.00908	5.97454	5.56204	6.93268
	5.7608	5.3402	7.80762	7.41472	8.21104	5.68061	8.52375	5.56949	5.368	6.08009
	5.27044	5.39491	9.2937	6.62908	7.36157	5.83352	8.04744	6.11751	5.42001	6.8994
	5.80919	6.00914	8.22885	7.28822	8.13349	5.54525	8.22149	5.88662	4.83921	6.00542
	5.35286	5.22074	6.8805	6.40699	8.22049	6.17599	10.0827	4.3655	4.47083	6.99174
	6.15619	5.58307	7.84795	7.00632	7.33388	6.09593	8.36295	5.68921	4.15762	5.18988
	6.26967	5.46906	8.02754	6.56959	7.15639	6.08481	8.43777	6.30512	4.43637	5.88576
	5.79524	6.08685	8.57293	6.94663	7.67806	6.03366	8.52934	5.42735	3.81982	5.8407
	6.14274	5.51133	8.13079	6.42727	7.69532	6.32645	9.59339	6.00959	3.75367	5.99432
	5.97406	5.38133	8.29855	6.1612	7.46186	6.31384	9.1844	5.81971	3.78064	5.98164
	5.87857	5.81604	8.21054	6.65089	7.55949	6.27347	8.62543	5.38617	3.99343	5.81529
	5.89347	5.75027	8.51099	7.09399	7.79065	6.04095	8.9517	5.83688	3.99713	6.07874
	5.7875	6.28339	8.64932	7.03724	7.64126	5.85461	8.12623	5.73229	4.28504	5.72887
	5.78642	5.91008	8.68911	6.59589	7.10646	5.56356	8.86193	6.29513	4.44244	5.86991
	5.55077	5.42637	8.06732	7.10598	7.41022	5.60557	9.19845	5.99662	4.26858	6.07679
	5.81416	5.33483	7.11556	6.88659	7.35105	6.01773	9.66965	6.08987	4.11286	6.6851
	6.20779	5.50632	7.65626	6.72873	7.61047	5.75203	8.77651	6.07822	4.45379	5.48905
	6.17251	5.55092	7.9737	6.69132	7.0606	6.01742	9.38431	5.78967	4.31053	6.2581
	5.55582	5.88584	7.64559	7.60156	7.59972	5.56651	9.25217	5.60352	3.89369	6.32551
	6.3928	5.30459	8.13913	7.01012	7.17529	6.04296	7.47569	6.04418	4.53406	6.12386
	6.23431	5.84696	7.82269	6.52169	7.3465	5.81352	8.6136	5.89808	3.9009	5.83869
	6.34654	5.88194	7.76264	7.02287	7.68343	6.05114	8.69514	6.24232	4.15607	5.99298
	5.72245	5.54457	7.98985	6.3329	7.4922	5.48735	9.18366	5.97899	4.32575	5.46296
	5.75916	5.85948	7.67165	6.81974	7.61843	6.09356	9.05642	5.66901	3.96286	5.66993
	5.93574	5.55126	8.02939	6.82471	7.78484	5.70916	9.3911	5.48652	3.8702	6.36024
	5.78084	5.58456	7.77477	6.86988	7.94216	5.73	9.13122	5.42655	3.79616	5.95873
	5.7771	5.39112	8.12765	6.33821	7.16402	5.8687	8.61747	6.1403	4.42144	6.11569
	5.87114	5.53416	8.56253	7.18448	7.84507	6.07211	9.47256	5.25543	3.95562	6.2268
	6.04043	5.88547	8.82245	6.83473	7.72885	5.74909	8.62232	5.69493	3.8641	5.79007
	5.36608	5.30103	8.45745	6.10934	7.8982	6.15171	9.26151	5.33282	4.43235	6.57884
	5.51912	6.09525	8.03028	6.94816	7.66639	5.80468	9.62598	5.01948	3.92733	6.68689
	5.92885	5.25638	7.99139	6.7524	8.49321	6.25091	9.55502	5.68248	4.33566	6.31774
	6.14019	5.93994	8.42088	6.70833	7.53269	5.92365	9.23502	5.91415	4.34456	6.28845
	6.29644	5.37147	8.52232	6.24068	7.63927	6.23918	9.30994	6.09472	4.27432	6.37256
	6.19742	5.81057	8.40808	6.76527	7.24319	6.02644	9.18635	5.42365	3.75349	6.01644
	5.59461	5.65846	7.85115	6.75101	8.04786	5.42421	9.75298	5.4394	3.98088	6.20877
	5.61709	5.8888	8.49016	6.73806	7.31671	5.58899	9.35383	5.53751	4.41155	6.04388
	5.84403	6.24645	8.9394	6.67485	7.51934	5.67211	8.59416	5.54306	3.9806	5.74428
	6.01664	6.60941	9.1143	7.31799	7.25695	5.23469	8.27803	5.66408	4.08016	5.05635
	5.86812	5.92149	8.35916	7.86225	7.18986	6.32749	9.66059	5.3484	3.88505	6.14712
	5.90368	5.56977	8.90202	7.03074	7.93023	6.33124	8.87399	5.73687	4.53884	6.12123
	5.87242	6.38536	9.30976	6.79909	7.28012	5.97124	7.93509	6.26198	4.27894	5.74116
	6.07374	5.66772	8.71409	6.83932	7.35325	6.29152	9.00133	5.80518	4.04075	6.40868
	6.13707	5.61995	8.29081	7.2677	6.86462	5.79088	9.31597	5.70364	4.12643	6.53094
	6.01307	5.88957	8.57287	6.83211	6.98725	5.92973	8.84073	6.00519	4.38358	5.73881
	6.16289	5.43732	8.08951	7.26093	7.67266	5.85421	8.85429	5.84022	3.98272	6.14252
	6.33603	5.74007	8.91435	6.79538	7.32801	6.0928	8.20375	6.12876	4.5078	5.84696
	6.10511	5.9491	8.37734	7.60929	7.4986	5.68636	8.47299	5.64422	4.13197	5.84289
	5.70959	5.44163	8.08928	6.12165	7.53561	5.92735	9.60742	5.75432	4.56762	5.85368
	5.69146	5.70679	8.56851	6.5452	7.92442	5.6166	8.18718	6.33747	4.79292	6.08999
	6.36772	5.52541	8.19556	6.64476	7.22533	6.1233	8.10473	6.0768	4.07497	5.81103
	6.25907	6.11947	8.89225	7.05186	6.90366	5.53512	7.90615	5.50974	3.81642	5.8982
	6.34849	5.15439	7.61303	6.05748	7.70238	6.59029	9.03864	5.89273	4.35638	6.82148
	5.9845	5.71927	8.20398	6.89623	7.40942	5.96877	8.25477	5.55354	4.07578	5.87993
	6.33252	6.44197	7.78604	6.97548	7.41917	5.78027	8.71634	5.82735	4.09805	5.54461
	5.68982	5.74978	8.14589	6.7032	7.89309	5.62242	8.3315	5.86467	4.53632	6.27656
	6.04992	5.45238	8.10206	6.75238	7.47798	6.07479	8.84272	6.22432	4.31512	6.14765
	5.9798	5.91536	8.52591	6.57613	7.88772	6.05374	9.05325	5.70766	4.08729	5.37497
	5.76479	5.11829	7.87839	6.30274	7.49286	5.92387	8.88206	5.74223	4.6089	6.36894
	6.15235	4.81279	8.25418	5.68614	7.86383	6.37644	9.63527	5.95413	4.27452	6.42586
	6.30548	5.5747	8.52735	6.56333	7.3315	6.27027	8.62275	6.33577	4.29357	5.64269
	6.52179	5.54569	8.47582	7.02336	7.23951	5.84841	8.67268	5.90941	3.90415	5.71359
	6.24402	6.03285	8.58392	7.10053	7.16654	6.03055	8.6804	5.9354	4.21652	5.95752
	5.96068	5.98949	8.22479	7.05933	7.29602	6.16616	8.90925	6.02556	4.20064	5.66197
	6.63774	5.92899	8.66545	6.61726	7.66361	5.87086	8.80372	5.87138	3.9846	6.03231
	6.77518	6.31707	8.4023	7.99155	7.63113	5.54425	7.82703	5.70011	3.6909	5.27797
	5.93342	6.25834	8.36704	7.04259	8.05122	5.29176	8.56395	5.4989	4.45473	6.34707
	6.47268	5.97981	8.48449	7.03102	7.87645	5.88187	8.61151	5.57351	3.89279	5.8633
	6.41052	5.98053	8.77559	6.20269	7.34038	6.16018	8.87834	6.30366	4.14194	6.19566
	5.24459	5.42227	7.20638	6.60194	9.30986	5.9689	10.185	4.87827	4.27997	7.10798
	5.69512	6.39133	7.97807	7.15999	7.76774	5.45838	9.5411	5.28577	4.52101	6.58265
	5.6469	5.662	7.13687	7.46826	8.5748	6.18762	10.0339	5.05697	4.35478	7.06897
	5.6274	6.43585	7.42482	7.49981	8.32151	5.55324	10.0604	5.14113	4.38984	6.80038
	5.42515	5.16429	7.12876	6.9693	8.49583	6.28369	10.1913	5.03256	4.37902	6.7089
	5.74258	5.62598	8.02102	7.0226	7.92135	6.3407	9.27387	5.23383	3.82374	6.43859
	6.17389	5.96039	7.78021	8.12148	7.97073	6.22302	9.68634	5.03365	3.75229	5.88579
	5.07947	5.37906	7.73658	7.17032	7.6792	6.33746	10.3003	4.89528	4.1172	6.53805
	5.44587	5.68334	7.55247	7.7112	7.94358	5.93201	9.78253	4.79971	4.35449	6.52187
	5.06799	4.98058	6.8803	6.5653	8.38684	6.48336	10.7743	5.22751	5.51865	7.86335
	5.00719	5.18462	6.90629	7.47882	8.28608	6.57381	10.5203	5.02344	5.71897	7.50322
	5.59696	5.40951	7.33408	7.22955	7.50042	6.45128	10.2889	4.96952	4.26188	7.00828
	5.50353	5.58608	7.43013	7.47635	8.29831	5.99526	9.72828	4.94263	4.0812	5.73785
	5.56825	5.6941	7.6391	7.17674	7.39691	5.46505	9.35197	4.95655	4.40087	5.85144
	6.25044	5.65649	7.57208	7.59193	7.66109	5.94502	9.28143	6.3943	4.24352	5.77633
	5.97717	5.5468	7.02124	7.17309	8.09206	6.00025	9.87199	5.00899	4.61746	6.5201
	5.73845	4.92313	7.47512	6.64496	7.85487	6.85104	10.3366	5.36478	4.78796	6.85155
	5.51718	5.64351	7.2251	6.65404	7.96569	6.12061	10.3691	4.84954	4.27549	7.00194
	5.59196	5.22676	7.14824	6.67066	8.62302	5.91492	10.1826	4.8011	4.31366	6.33189
	5.61811	5.1179	7.36071	6.78048	7.64054	6.40342	10.5351	5.03322	4.12618	6.7173
	5.67143	5.14701	7.19963	6.86712	8.77584	5.97575	10.1006	4.9403	4.93291	7.14449
	5.56856	5.1601	7.84559	6.317	8.11482	6.11313	9.93155	4.5963	4.07236	6.81454
	5.56191	5.05848	7.2861	6.69325	8.12198	6.04539	9.94779	5.0253	4.81467	6.62486
	5.96409	5.00856	7.49983	6.83252	8.41326	6.37497	9.98049	5.43817	4.12214	6.37006
	5.95809	5.34147	7.86594	6.75722	7.44109	5.67752	9.52094	5.38977	4.33467	6.60516
	5.33154	5.93501	7.664	8.09894	7.52173	5.9521	9.9001	4.51119	4.0515	6.76661
	5.74102	5.06982	7.72462	7.04282	7.63532	6.29083	9.36045	5.27647	4.38771	6.61424
	5.49651	5.29532	7.41628	6.73677	8.79495	6.56335	9.93704	4.64057	4.35817	6.85432
	5.85284	5.70642	6.73809	7.0747	7.98719	6.23571	9.62553	4.87434	4.41398	6.35687
	5.42283	5.42335	6.79631	6.51251	7.9096	6.70598	10.0373	4.88498	4.18747	7.0171
	5.7909	5.17876	6.9597	6.45787	7.64945	6.35412	9.39153	4.64166	4.18023	6.68569
	5.8051	6.12543	6.92781	6.83773	7.43786	6.37643	10.0701	4.47276	3.78025	6.61534
	5.5854	5.75556	6.58763	7.21221	8.15563	6.45253	10.0275	4.50522	4.19014	6.82019
	5.9539	5.58892	6.96668	6.67596	7.81441	6.15459	9.07717	4.80676	4.06886	6.96223
	5.55877	5.7527	6.88901	6.85255	7.71446	5.85236	9.86025	5.03589	4.28067	6.55019
	5.8174	5.65964	7.03149	6.64437	7.18027	6.23659	9.18009	5.75298	3.95268	5.98546
	5.50148	5.79451	7.05673	7.23955	7.70183	5.76044	9.60641	5.25658	4.10027	6.12286
	5.26889	5.27973	6.78146	7.11365	7.70094	6.4257	9.88164	5.21876	4.20414	6.98622
	5.67148	4.86083	6.75532	7.58323	7.05549	6.11988	9.98907	5.3089	4.23086	6.60041
	5.48636	4.90527	6.54588	6.66687	7.88015	6.16496	9.90165	5.15712	4.43174	6.90766
	5.7091	5.64432	7.0237	7.38598	7.43779	6.30706	9.36987	4.64657	3.91801	6.44973
	6.06828	5.52538	6.94332	7.54475	7.67387	5.96213	9.75625	4.97011	3.82516	6.52236
	6.02482	5.67845	7.58217	7.00803	7.66717	5.98554	9.07539	6.20899	4.15655	5.99951
	5.90906	5.20056	6.91244	6.888	7.50528	6.57237	9.58743	5.93369	4.38351	6.37938
	5.87361	5.59207	7.23517	6.66696	6.97138	6.1745	9.58514	5.47096	3.77173	6.16895
	5.79508	5.37604	7.46498	6.3265	7.5814	5.82774	9.05112	5.86136	4.29139	6.04837
	5.81944	5.61888	7.12206	6.80945	6.79445	6.07931	9.4266	6.08397	4.1861	5.89759
	5.54017	5.27576	7.63068	6.09932	7.10396	6.69596	10.1523	5.3456	3.65198	6.38585
	5.73423	5.2559	7.08258	6.72618	6.7678	6.05218	10.1977	6.03775	4.06462	6.0452
	5.8978	5.45313	7.35471	6.6248	7.69616	6.40387	10.1336	5.74007	4.15238	6.48751
	5.61305	5.68181	7.36912	6.86737	7.18404	6.12689	9.59074	5.79208	3.51849	6.25642
	6.0448	5.58758	7.18815	6.37415	6.49433	6.69039	10.1129	5.7788	4.04683	6.06165
	5.78597	5.81849	7.2472	6.56957	7.71656	5.92982	8.82602	5.56838	3.92625	5.96089
	5.95353	5.5473	7.06515	6.66237	7.05891	5.93634	9.28899	6.10538	4.03955	6.40415
	6.30185	5.7091	7.34839	6.88265	6.9684	6.03618	9.18629	5.47138	3.82494	6.15932
	6.02202	5.05375	7.04589	6.60448	6.83276	6.54274	9.66941	5.70618	4.09218	6.42521
	5.68141	4.43738	6.71754	6.97633	6.72016	6.19774	10.2105	4.72615	4.71595	6.91299
	5.57985	4.88356	6.84837	6.4196	7.29577	6.09303	10.0757	4.32678	4.857	7.1733
	5.72334	5.29498	6.68653	6.90063	7.96921	5.95463	10.007	4.25033	4.75135	6.85822
	6.00284	5.42292	6.72039	6.83328	7.57539	6.23736	9.87663	4.76971	4.26484	6.87008
	5.62847	4.92325	7.34244	6.27133	6.64328	6.46319	9.66374	5.80064	4.16896	6.39996
	5.53443	5.39001	7.00435	6.83825	7.30633	5.73764	9.25099	5.59151	4.09212	6.43609
	5.53192	5.40271	7.04213	7.0449	7.33479	6.0918	9.20324	4.99602	4.08508	6.42338
	6.25152	4.75998	7.34331	6.18294	6.49368	6.46638	9.56589	5.76507	4.34092	6.63797
	5.4481	5.30404	6.87634	7.09257	6.55926	6.29707	9.89026	5.35476	4.24341	6.55448
	5.58494	4.93539	7.12424	6.81999	6.97888	6.22179	9.7942	4.3956	4.47347	7.00055
	5.96625	4.93026	7.32931	6.66751	6.93321	6.65596	9.90545	5.04552	3.88882	6.67584
	5.57284	5.22835	6.32775	6.94081	7.50872	5.91736	9.55821	4.27033	4.43592	7.05454
	5.67076	4.88792	6.41762	6.23878	7.41802	6.88632	10.4115	4.36987	4.23521	7.14262
	5.32695	5.29564	6.3014	7.27917	7.72193	5.94505	9.96471	4.4183	4.3012	6.79531
	5.74358	5.19653	6.60395	6.51892	7.36186	6.08345	9.71339	4.67745	4.02193	6.48466
	5.93776	4.95656	6.58881	6.87138	7.33533	6.16236	9.23987	5.01507	4.35467	6.22468
	5.62759	4.91105	6.13229	6.02473	8.23932	6.37772	9.87397	4.9913	4.3988	6.74286
	6.01083	5.39587	6.33095	6.3818	7.43741	6.12267	9.55687	4.75358	3.91787	6.07379
	5.32077	5.18675	6.71746	7.45762	8.1216	6.14936	10.185	4.7291	4.47085	6.81706
	6.12596	5.01272	7.25473	6.50669	6.62055	6.20534	8.70747	6.47014	4.15239	6.1
	5.57654	5.75141	7.59549	6.7912	6.78698	6.36731	9.20098	5.53995	4.03624	6.18136
	5.82723	5.30543	6.64854	6.28648	7.03421	5.88499	9.80057	4.89109	4.18908	6.9347
	5.7629	5.26696	6.91488	6.47744	7.21355	6.25122	9.75652	4.98417	4.48256	6.79859
	5.62164	5.68578	6.1402	7.19876	7.66704	6.47826	9.61347	4.05552	4.77837	7.44893
	5.3842	5.44369	7.08134	7.20215	8.04982	6.00169	10.0169	5.13257	4.16406	6.45478
	5.58111	5.8165	7.16223	7.40519	8.04504	5.76881	9.23453	4.902	4.39232	6.68606
	5.25935	5.15918	6.711	7.0518	7.81591	5.86352	9.86176	4.83555	4.63492	6.83901
	6.66742	5.81863	7.29667	7.20431	6.75599	6.12269	8.93632	5.37926	4.25537	6.07107
	6.03563	5.35766	6.437	6.85616	7.92928	6.9727	9.87686	4.8485	4.34762	6.45673
	5.99245	5.42681	6.64854	6.51388	7.1842	6.06169	9.6887	5.15981	4.18663	6.68896
	5.58228	6.22191	7.1999	7.45041	7.61476	5.82356	9.41821	5.12257	4.20718	6.51063
	5.99353	5.76845	6.18408	7.82196	7.66728	6.40758	10.3786	5.01826	4.60668	6.67208
	5.92154	5.43902	7.01893	7.72878	7.6025	6.14944	9.81012	4.74809	4.24305	6.40711
	6.14431	5.17216	7.21392	6.98433	7.22765	6.34139	9.77823	5.69736	4.21264	6.50168
	5.65595	5.35712	6.24871	7.27135	7.0292	6.29005	9.99325	4.9375	4.14035	6.5271
	5.49118	5.05454	6.47288	7.27882	7.3692	6.79323	10.2326	4.95493	4.11014	6.72678
	5.07876	5.28911	6.01024	6.76079	7.51727	6.41481	10.0107	4.60387	4.31703	7.14065
	5.25278	5.22219	6.34378	7.15431	7.57175	6.28835	9.71826	4.71093	4.27498	6.69746
	5.64881	5.00015	6.10561	6.93575	7.68799	7.15535	10.6311	5.13161	4.31152	7.34354
	5.3675	5.74344	6.95166	7.86778	7.1833	6.78978	9.98925	5.22301	4.07983	6.66063
	5.4629	5.48806	7.17929	6.98488	7.87255	6.47898	10.0488	4.56784	4.05159	6.91331
	5.60958	5.03757	6.0709	7.22783	7.9979	7.19734	11.1986	4.58771	4.4266	7.23413
	5.41286	5.38149	7.13114	6.75095	7.54949	6.22649	9.54894	4.92164	4.29652	6.59564
	5.31902	4.94421	6.7875	7.36171	7.31955	6.77058	10.9769	4.83587	4.48241	6.93725
	5.96686	5.13978	6.94901	7.25458	7.28538	5.86299	10.0345	4.97948	4.70165	6.45249
	4.99259	5.42677	7.60573	7.32243	7.20631	6.54307	10.142	5.33741	4.71926	6.74557
	5.15609	5.27571	6.1437	6.90715	7.3656	6.5447	10.0523	4.97365	4.05022	7.0115
	5.14976	5.07284	6.5351	7.29071	7.15	6.2958	10.3003	4.9703	4.39467	6.63422
	5.16814	5.44439	7.25332	7.67934	6.94974	5.79492	10.0145	4.76018	4.49838	6.65168
	5.99519	5.19867	6.96281	7.10961	7.16187	6.2116	10.1635	5.01871	4.45592	6.69401
	5.0529	5.07044	6.82738	7.97643	7.64663	6.23192	9.84909	5.36653	4.40941	6.66776
	5.05774	5.48802	7.31696	7.61579	7.44819	6.3753	10.2861	4.68025	4.12775	6.16731
	5.60503	5.20872	7.13558	7.7353	7.54941	5.83627	9.49878	4.91996	4.35669	6.76964
	5.64758	5.07208	6.78678	7.41984	7.61504	6.69948	10.5317	4.96498	4.07966	6.8958
	5.38589	5.30769	6.89306	7.41911	7.68295	6.45567	10.0907	5.04907	4.29015	6.84941
	5.69996	5.46238	6.91566	7.43931	7.50766	6.33696	10.3504	4.56554	3.93845	6.32834
	5.42412	5.276	7.43695	7.32618	7.69938	6.16182	10.0203	4.75788	4.13503	6.20512
	5.36566	5.31495	6.73193	7.29968	7.42621	6.21128	8.95241	5.01873	4.42157	6.74684
	4.99814	5.189	6.86687	7.00926	7.97635	6.59425	9.80308	4.84027	5.34176	6.77968
	5.45064	4.9839	6.68858	7.13097	8.10408	6.5419	10.2941	4.67452	4.50283	6.78942
	5.75151	5.04886	6.44537	7.75172	7.37668	6.7333	9.94552	4.63003	4.26195	7.03367
	5.31652	4.97733	6.55986	7.02644	7.10637	6.68354	10.5986	5.12833	4.32266	6.937
	5.13463	4.72325	6.86143	7.28954	7.27358	7.12689	10.8487	5.31004	4.71387	6.90884
	4.76235	4.83442	6.64855	7.28078	7.65825	6.76075	10.7659	5.26591	5.86171	7.79862
	4.88082	4.90118	6.5425	7.3722	8.33726	6.93273	11.0871	5.05576	5.6917	8.32599
	5.54104	5.02833	6.57095	7.1949	8.18221	6.54786	11.1901	4.90515	5.14459	7.57118
	5.6145	5.00881	6.68171	7.58967	7.64012	6.25989	10.6064	4.51865	4.95248	6.8681
	5.54795	4.85541	7.04493	6.82051	7.30597	6.29002	10.5106	4.01767	4.98337	7.11503
	4.9928	4.27848	6.45981	7.45564	7.9145	6.67782	10.7738	4.6814	5.06526	7.01637
	5.69283	4.97412	6.87978	7.97828	7.72123	6.34956	9.74124	4.20652	5.30497	7.30662
	5.10668	4.88373	6.03914	7.29614	8.41685	6.75786	11.2197	4.81486	6.31367	8.08383
	5.42779	5.23472	7.04353	7.08445	7.17561	6.43865	10.0486	4.42903	4.70729	7.13302
	5.03028	5.31283	7.25166	7.45454	7.83309	6.12685	10.3575	4.73801	5.57808	6.87021
	5.33463	4.81758	6.29117	8.06647	8.03983	6.69214	11.1768	5.00546	5.47961	7.77669
	5.27352	4.96775	6.16241	7.9628	8.17298	6.90915	10.9745	4.68642	5.71788	7.90396
	5.53172	4.94256	6.87707	7.55825	8.07851	6.35631	9.97197	4.58928	5.3163	7.59092
	5.51968	4.48033	6.72162	6.93187	7.66871	6.35084	10.254	5.26779	5.81354	7.16948
	5.06219	4.51241	6.34793	6.84677	7.61336	6.7195	10.5561	5.2949	5.90808	8.06779
	5.28691	5.30942	6.28379	7.35343	8.25235	6.62585	10.6685	4.73197	6.1134	7.95017
	5.30602	5.1636	6.99432	8.21322	7.8276	6.69444	10.508	4.63249	5.33746	7.87003
	5.14205	5.14849	6.81455	8.36309	8.17316	6.23109	10.7802	4.7036	5.27927	7.59005
	5.41086	4.86579	6.50636	7.16389	8.01832	6.77963	10.8154	5.14758	5.9272	8.20524
	5.01151	5.53575	6.33507	7.98543	8.51654	6.55813	11.5008	4.81952	6.03277	8.00796
	5.26801	4.96822	6.81808	6.44184	8.05912	5.85242	10.3835	5.21087	5.58627	7.47214
	5.39963	4.94518	7.5581	7.22236	7.44704	6.18627	10.0674	4.59666	5.21542	6.84046
	5.01332	4.97235	7.15948	7.5601	8.20098	6.02158	10.3539	4.98622	6.16362	7.56663
	5.13856	5.0543	6.69377	7.75475	8.1993	6.57954	10.2494	4.78307	6.29401	7.93597
	5.39109	5.43178	6.02109	8.1793	8.96224	6.65198	10.9748	4.85801	6.24387	7.99581
	5.4588	4.98311	6.16564	6.62355	8.4964	6.82045	10.8651	5.39736	5.72926	7.78042
	5.14809	5.6191	6.8763	8.02625	8.2632	6.46459	11.01	4.97444	5.47502	7.51161
	5.1947	5.3607	7.0258	6.79968	8.52329	6.31324	10.7067	4.59636	5.1173	7.46782
	5.17349	5.5704	6.85645	8.42319	8.55046	6.59634	10.4337	4.35359	5.2895	7.48294
	5.30906	5.34181	6.89325	7.68689	8.12275	6.24913	10.6163	4.75949	5.61425	7.26413
	5.18796	5.75254	6.7233	8.48945	7.90131	5.69923	10.4487	4.9054	5.4265	7.48094
	5.30467	5.43305	6.96781	7.72549	7.91919	5.94839	10.1256	4.63191	5.63424	7.27432
	5.38857	5.10818	6.93668	6.7427	7.68923	6.06599	10.8987	5.19243	5.47498	7.69245
	5.26971	5.38863	6.88981	6.7091	7.82052	6.11708	9.93603	4.36247	5.14382	7.03038
	5.53155	4.89673	6.93538	6.61495	7.79154	6.41186	10.3034	5.01461	5.68864	7.65604
	5.48504	5.59488	6.90256	7.37997	8.21128	6.15845	10.2946	4.5596	5.37872	7.53392
	5.29296	5.07942	6.98369	7.70607	8.00278	6.08382	10.3492	4.84172	5.5252	7.64947
	5.44365	5.28853	7.38653	7.11217	7.68694	6.03593	9.72185	4.72114	5.43819	6.88718
	5.20343	5.48248	6.74912	7.35272	8.38057	5.87503	9.59752	5.23249	5.41409	7.45192
	5.0334	5.37351	6.7817	7.78921	7.98393	6.10511	10.6758	4.60128	5.63726	7.55676
	5.15154	5.19071	7.1856	7.62865	7.78282	6.13293	10.1764	5.2802	5.10895	6.93688
	5.69755	5.46847	6.55702	8.02752	8.97853	5.66395	10.243	4.93651	5.68366	7.33777
	5.08375	5.38558	6.95444	8.44014	8.71685	5.50875	10.1693	4.46021	5.61999	7.29662
	5.16335	5.53705	7.25352	7.827	8.45251	5.87428	10.1859	4.67818	5.4555	7.4074
	5.20084	5.53604	6.44792	8.4117	8.60306	5.95286	10.6263	5.12024	5.69823	7.34165
	5.1448	5.66361	6.72509	8.71924	8.50649	6.19149	9.84857	4.89001	5.33947	7.58755
	5.76373	5.53416	6.22253	8.35869	8.54486	6.44376	10.6753	4.83199	5.44124	7.38086
	5.22421	5.43192	6.33949	8.60586	8.47642	6.03685	10.7064	5.00953	5.35326	7.61676
	5.25211	5.36526	7.04496	8.23521	7.60863	5.7814	9.71944	5.55757	5.61726	7.29116
	5.30977	5.26973	7.14452	8.48117	8.34786	6.23276	10.0576	4.90612	5.3879	7.36337
	5.05694	5.36157	7.22905	8.39139	8.63316	6.13187	10.8395	4.5129	5.32174	7.41679
	5.32923	5.53435	7.07919	7.91543	8.41423	6.358	10.4592	4.11029	5.40191	7.50408
	5.42728	5.05711	7.01096	8.018	7.94565	6.12867	10.3552	4.54136	5.42193	6.61255
	5.4734	5.37993	6.37054	8.31694	7.78337	6.4966	10.2058	4.95955	5.69855	6.73502
	5.18868	5.15514	6.683	8.11852	8.2641	6.36918	10.0447	5.66556	5.21541	7.1845
	5.30417	5.05429	6.91892	7.7534	8.34353	6.03585	9.89677	5.69042	5.72498	6.75901
	5.4476	5.13911	7.12817	7.66347	7.72935	6.24173	10.3294	4.74233	4.8193	6.76845
	5.257	5.53337	7.10206	8.12729	8.14426	6.06689	10.4622	5.19256	5.35135	7.00593
	5.12179	5.25065	6.43209	8.37775	8.41353	5.83574	10.7495	5.03712	6.06499	7.12034
	5.2446	5.5201	6.1806	8.50329	8.5471	5.95919	10.7179	4.87637	5.37552	6.98259
	5.15624	5.25876	6.82091	8.47583	8.61462	6.15372	10.2853	4.8812	5.39415	7.07292
	5.11897	5.59614	6.8897	7.87016	8.21198	6.05259	10.3571	4.78535	5.26979	7.41663
	5.54045	5.22746	6.76094	6.80772	8.17913	5.95949	10.3559	5.40804	5.79593	7.47085
	5.30865	5.54042	6.87826	6.90784	8.42266	5.69941	9.83669	5.04393	5.17125	6.76679
	5.51265	5.20097	5.94168	6.6578	8.16055	6.0879	10.2563	5.35153	5.30621	7.59987
	5.58128	5.4629	6.83972	7.07669	8.20772	5.64806	10.114	5.67763	5.66003	7.01834
	5.07281	5.3832	6.62337	7.87441	8.09849	5.87937	10.321	5.13412	5.48824	7.06046
	5.52683	5.12026	6.19804	6.87439	8.41859	6.36165	10.758	5.41273	5.57013	7.68272
	5.25793	5.14609	6.58818	6.93709	8.05946	6.25678	10.2919	5.36794	5.52864	7.3163
	5.46397	5.50797	6.13979	7.24889	8.2769	6.09358	10.0741	4.99743	5.9722	7.6488
	5.28979	5.28426	6.6394	6.90218	7.88006	5.84884	9.3085	5.34089	5.87877	6.87763
	5.29455	5.67665	6.87588	6.80222	8.53095	5.82365	9.56224	4.7289	5.47946	6.94737
	4.99524	5.03232	5.92991	7.09252	8.12416	6.2553	10.3933	5.55559	5.73333	7.66289
	5.29987	5.59063	6.70648	7.56368	8.37379	5.93049	10.3562	4.91372	5.3163	7.4727
	5.48738	5.60732	6.65025	7.56609	8.27179	5.80328	9.60187	5.17791	5.82287	7.11576
	5.50753	5.34768	5.95934	7.03921	7.91778	6.23158	9.64903	5.31467	5.97316	7.13527
	5.31043	5.70374	6.66205	7.71494	8.44181	5.7015	10.328	4.84718	5.84058	6.69547
	5.42708	5.08698	6.67185	7.14443	8.26177	5.77218	9.04791	5.14727	5.76047	6.94998
	5.66636	5.40185	6.41418	7.94618	8.26944	5.86844	10.407	5.04647	5.3789	7.2459
	5.23201	5.40844	6.2262	7.0477	8.07092	5.95004	11.0819	4.85808	5.62422	7.32529
	5.4689	5.48176	6.67842	7.12067	8.50762	5.96782	9.84927	4.78389	5.73383	7.51647
	5.31883	5.41276	6.60495	6.93631	8.15053	6.07198	9.32898	4.77141	5.48281	7.05005
	5.06975	5.29503	6.66942	6.77172	8.03212	6.11207	9.84918	4.94009	5.37584	7.36617
	5.2994	5.46428	6.67663	7.33761	7.95258	5.51488	9.81563	5.71332	5.4621	6.84816
	5.7404	5.22102	6.92077	7.31653	7.35151	5.96894	9.56736	4.98694	5.28708	7.14811
	5.54256	5.08179	6.00576	6.76231	8.82618	6.37407	10.6741	4.89384	5.35366	7.81164
	5.17717	5.50655	6.59019	7.17078	8.60839	5.83028	10.2838	5.37698	5.33513	6.94738
	5.71567	4.9344	6.47079	6.98321	8.46067	5.87936	10.2071	5.30793	5.78244	7.82363
	5.33488	4.83279	6.26883	6.99147	9.30616	6.29824	10.5841	5.32738	5.74989	7.8773
	5.30351	5.05893	6.5219	7.4368	8.08389	6.21576	9.98103	5.60427	5.3089	6.86627
	5.70098	4.96563	6.27695	6.7916	8.76822	6.304	10.9428	4.92991	5.75992	7.35183
	4.96982	5.27281	6.29026	7.33926	8.79421	6.21697	10.2845	4.88701	5.62946	7.74248
	5.55752	5.27122	6.4682	6.86604	8.58174	5.71065	8.98619	5.77454	5.62448	7.16965
	5.38971	5.34446	6.81663	7.63518	8.81482	5.55335	9.81846	5.33523	5.90803	7.29365
	5.29493	5.23422	6.30043	6.99899	9.11064	5.78627	10.2956	4.93053	5.39883	7.54604
	4.91338	5.38703	6.60238	7.2043	8.13973	5.97939	9.65855	5.56322	5.65672	7.51818
	5.354	5.06483	6.19903	6.60004	8.08071	6.69296	9.99719	5.72249	5.3367	7.43331
	5.3794	5.22932	6.47133	7.19028	8.31708	5.48351	9.74489	5.36844	5.58937	6.94997
	5.56852	5.24148	6.70955	6.75689	8.02242	5.7705	9.25892	5.24883	5.12794	6.73717
	5.69681	5.64647	7.02932	6.79067	7.51972	5.15644	9.14528	4.8699	5.11529	6.73818
	5.50555	5.30659	6.59894	7.2305	8.63889	5.81376	9.74508	4.92746	5.36131	6.73284
	5.72961	4.99372	6.60707	7.29676	8.1092	6.09969	9.72114	4.74769	5.45235	7.14806
	5.23805	5.57321	6.69934	7.57025	7.81885	5.7822	8.87797	5.1347	5.68283	7.47534
	5.2992	5.18307	6.58207	6.56933	7.68015	6.45912	10.0112	4.93835	5.55664	7.3064
	5.97879	5.34188	6.82001	7.34962	8.06942	5.68741	9.12027	4.63741	5.00638	6.87164
	5.61818	5.42243	6.6928	7.62302	8.89794	5.55282	10.0001	4.59682	5.65096	7.1621
	5.3969	5.49176	6.38342	7.85691	9.57282	6.14807	9.24888	5.03738	5.62879	7.04394
	5.30993	5.59975	6.74473	6.87411	9.04595	5.64099	10.1168	5.02034	5.81049	6.98007
	5.09343	4.9734	6.47392	7.25341	8.98353	5.71362	10.2037	4.55845	5.66309	7.65123
	4.90316	5.58653	7.03692	6.64617	8.29121	5.69835	10.08	5.03369	5.51654	7.75639
	5.31379	5.28889	7.07311	6.61153	7.95321	5.58764	9.37697	4.67382	5.06507	6.68376
	5.39245	5.3979	5.98496	7.28941	8.10795	6.32155	10.0361	5.18176	5.14201	7.2405
	5.56669	5.28335	6.39507	7.57908	8.27192	5.84632	9.43251	5.19718	5.6158	7.27083
	5.39515	5.30744	6.60117	7.27117	9.15445	5.82185	10.5706	4.61814	5.62968	7.35443
	5.1582	5.12689	7.17709	6.65627	8.20699	6.21084	9.95157	5.33833	5.18431	7.1546
	5.27782	6.13865	7.28496	7.37386	7.8924	5.3174	9.17698	4.75013	5.46005	6.54199
	5.41771	5.58825	6.89863	7.05807	8.00791	5.70057	9.51647	4.9245	5.19253	6.83073
	5.36516	5.53414	6.60386	7.5626	7.98091	5.76739	9.24221	4.91338	5.53353	6.62985
	5.28014	5.46098	6.72517	7.54928	8.32475	5.72343	9.94784	5.03228	5.45559	6.90517
	5.18612	5.03766	6.26575	6.90738	8.5788	5.7341	9.49658	5.40368	5.67036	7.15788
	5.30693	5.31901	6.85141	7.37213	8.63603	5.94734	10.0648	5.40847	5.80643	7.22637
	5.46101	5.37187	6.60352	7.63738	8.46984	5.57738	9.6351	5.2054	5.18669	6.69903
	5.11788	5.70283	7.28517	6.9696	8.04838	5.58326	9.02469	5.22153	5.64992	6.68226
	5.53557	5.33345	6.53687	7.4844	8.78553	5.82214	10.0783	5.83057	5.54524	7.40009
	5.26201	5.72226	6.99843	7.07175	8.58917	5.73109	9.22455	4.43793	5.4088	6.59112
	5.2632	5.69465	6.37101	7.23859	8.27427	6.05031	10.0829	5.16313	5.50949	7.67542
	5.16216	5.36908	6.8381	7.17468	8.33959	6.02353	9.9853	5.51255	5.72503	7.2736
	5.39648	5.28474	6.50015	7.74209	8.10385	5.84043	10.0889	4.57468	5.07375	7.36593
	5.28254	5.28345	7.04207	7.48776	8.47009	5.68081	10.1856	5.15778	5.3113	6.91378
	5.14264	5.53877	7.08647	6.54895	7.92051	5.86601	9.79742	5.65008	6.07632	7.06558
	5.20129	5.69501	6.99993	7.36983	8.72727	5.75634	10.266	4.81243	5.5152	7.27976
	5.23184	5.26178	7.28337	7.36843	8.13224	5.76003	9.6195	5.13031	5.81373	7.0231
	5.56404	4.95054	6.43274	7.38791	8.70812	5.77984	9.70443	5.27873	5.43128	7.22332
	5.88197	5.37442	6.67796	7.3249	8.10521	6.37998	9.69048	4.86556	5.35798	6.54332
	5.73949	5.56245	6.02468	7.63163	8.52676	5.76289	10.6088	5.4831	5.68185	7.30044
	5.94858	5.53734	6.34147	7.60427	8.08126	5.65949	9.92189	4.66182	5.71337	7.03518
	5.39604	5.13133	6.81993	7.19002	8.11954	5.93189	10.5839	4.83881	5.8556	7.30685
	5.65468	5.65259	6.20435	8.12942	8.22939	6.09602	10.5107	5.18555	5.55223	6.9271
	5.77568	5.10126	6.40722	7.42232	8.33579	5.70217	10.545	5.05201	5.57312	7.07895
	6.00065	5.52717	6.46165	7.38136	7.52469	6.01069	9.79964	4.60834	5.41623	7.29006
	5.61662	5.14622	6.18318	7.39498	8.42359	5.97098	10.4055	5.55894	5.71521	7.83713
	5.73482	4.9357	6.13614	7.1996	7.6296	6.1997	9.98529	4.60756	5.50634	7.14159
	5.38491	5.27874	6.53851	6.82257	8.12585	6.05931	10.0459	5.3857	5.39046	6.89729
	5.36451	5.93712	7.15972	7.08032	7.62137	6.08339	9.26842	5.32302	5.67104	7.34305
	5.15897	5.40086	6.77697	6.6598	8.34197	5.85668	10.1378	4.69043	5.13606	6.94729
	5.39856	5.56271	6.33862	7.2698	8.15114	6.56502	10.6423	4.83599	5.3476	7.55135
	5.19228	5.17739	6.28164	6.81063	8.29286	6.78147	10.7473	5.08536	5.2889	7.41235
	5.29426	5.66593	6.86127	7.17012	8.32179	6.06928	10.7094	4.81132	5.49113	7.42822
	4.97061	5.73288	6.98224	6.92479	7.58115	5.80307	9.95687	5.14352	6.10136	6.73227
	5.41292	5.95575	6.73948	7.80046	8.61207	6.42121	10.6364	4.53684	6.66521	7.67421
	5.71649	5.7785	6.99758	7.47214	7.68251	6.02144	9.52042	4.92633	5.35699	6.37545
	5.64177	5.69346	6.45886	7.73168	7.58409	6.3086	9.5976	4.9681	5.56936	6.718
	5.53121	5.76063	6.21114	8.1993	8.29254	5.92774	10.2065	4.91541	6.34636	6.70177
	5.47175	5.235	6.64745	7.58018	8.15388	6.1087	9.69446	4.91806	5.56611	6.35621
	5.25305	5.62835	7.22583	7.34591	7.60694	5.51698	9.39937	5.1816	6.17828	6.89643
	5.74986	5.7756	7.06916	7.82424	7.55181	5.45462	8.68673	5.69534	5.02971	6.14851
	5.81727	5.675	7.3161	7.25411	7.42542	5.71887	9.18336	4.65044	5.30097	5.91646
	5.7156	5.97549	6.71746	7.51377	7.86467	5.61418	9.89261	4.68367	5.55582	6.1248
	5.26988	5.78826	7.00355	7.81024	7.51952	5.93932	9.1216	5.2765	5.7044	6.66513
	5.47851	5.87494	7.24118	7.19819	7.36034	5.59185	8.89522	4.87339	5.23105	6.7195
	5.22919	5.99329	6.99811	7.56608	7.82744	5.81958	9.62984	4.56461	5.63151	7.08035
	5.91047	5.79434	6.87017	7.90014	7.72221	6.06258	8.69844	4.65996	5.25752	6.69515
	5.60763	5.75471	6.93834	7.53683	7.704	5.90402	9.28446	4.87336	5.39388	6.6633
	5.44527	5.90567	6.71923	7.71698	7.84057	6.42705	9.73564	5.10014	5.80045	7.24605
	5.00136	5.41227	7.10722	7.18581	7.87139	6.71016	9.4975	5.54915	5.73772	7.34966
	5.46798	5.73984	7.39791	7.91317	7.577	6.19148	9.31068	4.7735	5.33795	6.47592
	5.17464	6.05021	7.03756	7.76093	7.75524	6.38075	9.31391	4.52989	5.93131	6.995
	5.25476	5.82532	6.95502	7.70907	8.23408	5.69727	9.04962	5.02609	5.88554	6.42731
	5.56961	5.8771	7.10232	7.95317	7.33372	5.45972	8.59454	4.63908	5.54931	6.54271
	5.24733	5.41465	7.10389	7.5073	8.20341	6.54637	10.0348	5.24446	5.976	7.35888
	5.09428	5.88383	7.06113	7.48141	7.88221	6.58005	9.66127	4.92401	5.93864	7.4983
	5.46675	5.98865	7.16206	7.78162	7.59683	5.75654	9.00759	4.65478	5.28547	6.41651
	5.54374	5.61583	7.18202	7.64105	8.13274	5.88548	8.69343	5.27482	5.75164	6.61862
	5.32412	5.70286	7.00762	8.08301	7.55778	5.83693	9.28784	4.7191	5.04974	7.01056
	5.69404	5.92331	6.47452	7.54131	7.91631	6.19314	9.3125	4.92417	5.29858	6.13939
	5.78794	5.87239	7.18026	8.38558	7.25718	5.7925	8.96799	4.51654	5.81284	7.0359
	5.69339	5.6386	7.04053	7.60926	7.41419	6.22037	8.87486	5.09242	5.59161	6.22177
	5.17413	5.18201	6.47579	7.2511	7.84833	6.41278	10.0568	5.35091	5.86742	7.68989
	5.78955	5.84204	6.7345	8.21212	7.99848	6.26603	8.82804	5.02497	5.37214	7.00078
	4.93389	5.06755	6.47302	7.13721	8.48888	7.06246	10.959	4.66733	5.73327	7.74191
	4.95152	5.85843	6.29734	8.04526	7.34858	6.17349	9.68591	4.93934	5.59856	6.89741
	4.89053	5.10177	6.33538	8.0236	8.15719	6.66887	9.98243	4.98907	5.6254	8.02547
	5.81409	5.36485	6.29837	7.78818	7.54385	6.17819	8.75933	5.1807	5.42572	6.83315
	6.01762	5.49884	6.61561	7.85171	7.68052	6.18181	9.08274	4.80316	5.55231	6.93119
	5.30442	5.82129	6.83898	6.9626	7.39915	6.54184	9.06691	5.36607	5.72442	7.39393
	5.29075	5.46903	6.1208	7.82784	8.3725	6.39543	10.2407	5.0264	5.80355	7.8649
	5.17622	5.43264	6.58666	7.4531	8.0697	6.22696	9.60977	4.98007	5.37161	7.40285
	4.89695	5.75638	6.43955	7.46065	8.26969	6.92098	9.86499	4.68454	5.42998	7.49435
	5.44434	5.3775	6.51628	7.9037	8.15851	6.44761	9.82536	4.70101	5.46666	7.24131
	5.69408	5.22384	6.4509	7.39192	8.00577	6.27334	9.71333	4.83548	4.97868	7.17952
	5.25097	5.65189	6.44665	7.98238	8.22445	5.99126	9.30095	4.59883	5.06952	6.7365
	5.0051	5.90657	6.88097	7.43664	7.83636	6.17293	9.71358	4.76666	5.36141	6.69664
	4.98012	5.88999	6.97031	7.02303	7.69071	6.5905	9.71606	4.73669	5.65448	7.39016
	5.30501	5.79237	7.05193	7.43582	7.47921	6.21748	9.39538	5.17365	5.52479	7.06629
	5.38839	5.73333	6.45388	7.27121	8.38518	6.29152	9.70789	5.15097	5.11833	7.06934
	5.29078	5.33964	6.18735	7.34718	8.32751	6.10532	10.3421	5.48651	5.98875	7.61571
	5.08273	5.80371	7.10543	7.25958	7.55005	6.17332	9.55588	4.98452	5.89449	7.17697
	5.34311	6.1052	7.21036	7.11041	7.24204	6.4194	8.90808	5.32843	5.98036	7.80941
	5.05944	5.53162	7.16446	6.73191	7.88645	6.36819	10.1639	5.10121	5.76774	7.59135
	5.1342	5.66417	6.67496	7.6785	7.48452	6.58016	9.87704	4.67188	5.57951	7.34444
	5.41266	5.76031	7.24057	7.98241	7.15343	5.98831	9.53773	4.82532	5.63909	6.72294
	4.77732	5.72841	6.85284	7.85003	7.97855	6.8594	9.76796	5.24521	5.56153	7.79565
	5.19054	5.61575	6.84651	7.6503	8.13356	6.67191	10.2893	4.70857	5.85862	7.91613
	5.2213	5.34164	6.72053	6.7649	7.93841	6.52452	10.5502	4.99994	5.58341	8.22924
	4.95976	5.78542	7.00045	7.82773	7.54079	6.42242	9.91418	5.30876	6.14219	7.90051
	5.34022	5.6705	6.93906	7.33919	7.71038	6.3041	9.67111	5.05753	5.71522	7.46899
	5.15518	5.54794	6.74897	7.63776	8.02327	6.7955	10.0628	4.80466	5.51916	7.34488
	5.10024	5.57643	6.87727	7.34675	7.92099	6.40646	10.1534	4.55384	5.75496	7.30042
	5.11697	5.35501	6.83278	7.07453	7.85893	6.1791	10.0691	4.5798	5.57882	7.43143
	4.70528	5.57222	7.07667	7.39317	7.76062	6.05673	9.81257	4.82855	6.20937	7.87973
	4.92401	5.89246	7.22468	6.8063	7.86251	6.34986	9.27894	4.63638	5.31141	7.21132
	5.3574	6.07603	6.56121	7.01208	7.9187	5.9827	9.32434	4.92946	5.20172	7.04024
	5.11338	5.60723	6.60898	7.5602	8.03495	6.14912	10.2621	5.04363	5.50903	7.58031
	5.41818	5.74602	6.88366	7.3302	8.14812	6.09289	8.66265	4.54489	5.5547	6.87151
	4.89727	5.69312	6.86869	7.14714	8.13717	6.22785	10.1356	4.54781	5.54665	7.51146
	4.94631	5.82045	6.81238	7.66499	7.95489	6.08784	9.82906	4.96036	5.84829	7.10837
	5.39892	5.84868	6.2403	7.38569	8.15435	6.35859	9.84257	5.39495	5.80643	7.10344
	5.08841	5.7632	6.58096	7.63534	7.87891	6.26712	9.30192	4.63438	5.84615	7.368
	5.15914	5.29468	6.59612	6.88793	8.12991	6.52732	10.4206	5.10467	5.49037	7.48663
	5.34425	5.82779	6.91601	7.31233	7.55822	6.53634	9.65512	4.52095	5.65676	7.37535
	5.17261	5.96307	6.81449	7.63565	7.21673	6.90962	9.56862	4.54283	5.83525	7.6269
	5.26348	5.48279	6.93171	7.32757	7.43009	6.54203	9.49211	5.46638	5.74783	7.17374
	5.2997	5.50566	6.91362	6.77223	8.10629	6.43261	10.4486	4.76376	5.36946	6.95185
	5.20856	5.70215	6.78301	7.6166	7.89215	6.24869	10	4.70509	5.524	7.1533
	5.2487	5.44291	6.74295	6.84515	8.06956	5.77477	9.82949	4.65928	5.12876	7.20611
	5.04221	5.38643	7.03705	7.30623	7.93012	5.73172	9.58926	5.22301	5.57765	6.85026
	5.71325	5.75938	7.07826	7.9563	7.68254	5.98572	8.8134	4.73444	5.29007	6.56763
	5.23534	5.66479	7.05778	7.03358	7.39335	6.38256	9.4065	4.97924	5.68171	6.75511
	5.31263	5.47851	6.60021	7.63116	7.8709	6.31165	9.89919	4.8416	5.55501	7.78726
	5.63883	6.00886	6.89493	7.85254	7.1377	6.50869	9.04536	4.59698	5.19234	7.23591
	5.0031	5.89966	6.85043	6.92212	7.56723	6.39262	9.17223	5.55125	5.25134	7.44035
	5.36484	5.85854	6.96789	8.53994	8.16802	6.66286	9.99142	4.73182	5.22386	6.93241
	4.94485	5.76793	6.7483	7.6775	7.76659	5.77194	9.61594	5.19638	5.49002	7.05566
	5.40894	5.80817	6.50157	7.60342	7.60574	6.69617	10.1569	4.60754	5.12736	7.60962
	5.0861	5.8424	6.45615	7.63008	8.04476	6.58968	9.74027	4.82829	5.44705	7.38406
	5.10898	5.49769	6.92216	7.45235	7.65291	6.03669	9.37621	4.79538	5.62886	7.47697
	5.48328	5.39858	6.75839	7.0179	8.00457	6.09912	9.77034	4.92387	5.86096	7.2247
	5.58378	5.69773	6.95772	7.96704	7.7324	6.18787	9.66601	5.20526	5.49079	7.25651
	5.50318	5.71778	6.03074	8.04838	7.64797	6.98161	10.2504	4.85827	4.83042	7.65433
	5.30326	6.10385	7.40496	8.04286	7.57252	6.10707	9.02718	4.6091	5.56769	7.24243
	5.47456	5.75227	6.74557	7.38199	7.83362	5.7195	9.78127	4.99648	5.73758	7.48886
	4.93588	5.88643	6.76777	7.00208	7.70303	6.58452	10.3391	4.60585	5.24668	7.44663
	4.99782	5.61497	6.81854	7.15228	7.73041	6.26076	10.0531	5.00913	5.58716	7.47082
	4.98753	5.62818	6.72654	7.72445	8.01653	6.26149	9.64558	5.33207	5.73349	7.41295
	5.62799	5.78485	6.45552	7.06035	8.29686	6.06257	9.63095	5.11779	5.18585	7.0854
	5.72067	5.66528	7.04116	8.01764	8.15932	5.94838	9.45808	4.76311	5.41624	6.83822
	5.41538	5.28034	6.20922	7.69236	8.08269	6.081	10.1375	5.2079	5.81661	7.469
	5.45986	5.63416	6.98711	7.27242	7.80811	5.9646	9.48335	5.16145	5.56493	7.28103
	5.55828	5.74895	6.37718	8.46821	7.27537	5.87903	9.10579	4.95836	5.63801	7.23278
	4.77616	6.09424	6.81715	7.62324	7.54149	6.20975	10.0223	5.12406	5.66035	7.21477
	5.06184	5.88295	6.68531	6.83843	7.98895	6.71188	9.87935	5.12846	5.42163	6.80033
	5.4917	5.8018	6.32298	7.87662	7.86319	6.94065	9.80022	5.0919	5.19073	6.62829
	5.49664	5.4104	6.26908	7.82859	7.59085	6.39789	9.88151	4.93739	5.75396	6.98083
	5.58403	5.7529	6.44189	8.3954	7.6799	6.06941	9.51567	5.0398	5.68751	6.8818
	5.28995	5.25202	6.40971	7.40602	8.09007	6.53837	9.98147	5.07723	5.59419	6.93839
	4.77475	5.64973	6.94118	7.56682	8.05869	6.29298	9.50327	5.44246	6.33767	7.18647
	4.98621	5.30082	6.65078	6.79864	8.15241	6.87311	9.73228	5.30284	5.43115	7.2292
	5.41365	5.38115	6.96531	7.1937	7.58541	6.35892	9.22249	5.21237	5.37972	6.89859
	5.48421	5.4034	6.65254	7.73378	7.81197	6.06739	8.99902	4.83634	5.38141	6.37455
	4.93892	5.76477	7.08118	7.60749	7.93655	6.19651	9.3559	5.05773	6.20983	6.88244
	5.58445	5.55698	7.17617	7.2551	7.66354	6.53858	8.85854	5.51316	5.43502	6.63033
	5.69447	5.33538	6.79924	7.33779	7.44602	5.80527	8.3704	5.25668	5.39586	7.23647
	5.3409	5.77087	7.1561	7.91051	7.81347	6.62488	9.16691	4.78832	5.68543	7.41558
	5.79556	5.73304	7.32847	7.97532	7.296	5.71677	8.15276	5.03009	5.36992	6.72626
	5.6728	5.65133	7.09385	7.60732	7.50665	6.0717	8.81883	4.92756	5.39916	6.42344
	5.00311	5.93105	7.00664	7.70997	7.78082	6.22329	9.25945	5.10341	5.70788	6.55929
	5.52476	5.39303	6.89604	7.51201	7.69086	6.35778	8.76574	5.41038	5.75484	6.38642
	5.86081	5.41544	6.79525	7.72764	7.97943	6.52276	8.7228	4.98118	5.82731	6.69465
	5.59533	5.409	7.03147	6.98808	8.16838	6.09276	9.22382	4.82731	5.66358	6.82428
	5.68513	5.95696	6.98892	8.13929	7.76771	6.10164	8.24509	4.76981	5.49678	6.34982
	5.70053	6.00324	6.839	7.69628	7.57547	5.97939	8.80554	4.68672	5.2335	6.56785
	5.44223	5.63024	7.0438	7.7426	7.81183	5.79325	9.07671	5.26352	5.43447	6.91491
	4.82126	6.05094	6.71295	7.86307	7.93973	5.94666	9.70941	4.88472	5.72772	7.10997
	5.41772	5.58402	6.95362	7.88183	8.0206	5.86043	9.38809	5.04001	5.61844	6.70052
	5.252	5.71642	7.10736	7.58753	7.83786	5.74385	8.60814	4.56492	5.30499	6.11651
	5.56926	5.72686	7.09425	7.83515	7.66536	6.03575	8.82175	5.61836	5.58116	6.2329
	5.07398	5.37556	7.1657	7.2958	8.07419	5.8713	9.45384	4.84932	5.44554	6.27441
	5.59804	5.37017	6.80156	6.81063	7.73664	6.05646	8.97005	5.25263	5.61163	6.18295
	4.95437	5.48505	6.45502	7.33881	8.1324	6.30207	10.2109	5.64381	5.6087	7.12177
	5.27597	5.43147	5.60129	7.57869	9.45217	7.29046	11.0277	4.96084	5.62532	7.48438
	5.29251	5.54026	6.25268	6.98891	7.94177	6.41578	10.0271	5.17126	5.58637	7.10101
	5.12516	5.31326	6.83663	7.70036	7.78563	6.33244	9.67993	5.36557	5.84161	7.23779
	5.14206	5.5783	7.02616	7.58705	7.93423	5.52344	9.31794	5.17189	5.38349	6.75967
	5.13164	5.65908	6.65208	7.97689	7.72595	6.26507	9.75955	5.12142	5.33389	7.22511
	4.92385	5.76987	6.72527	7.45157	8.01552	6.26358	9.88112	4.92546	5.8424	7.42124
	5.31327	5.63607	7.28482	6.84368	7.94331	5.69857	8.97981	4.75876	5.67485	6.91289
	4.95214	5.34267	7.2453	7.24641	7.6235	6.27953	9.27342	5.33637	5.92238	6.95442
	5.15235	5.65534	7.24333	7.21063	8.11011	6.47295	9.30642	5.42872	5.82916	7.22871
	5.67412	5.8008	6.8432	8.3657	8.47547	5.7626	9.46521	5.09439	5.5294	6.9363
	5.4435	5.6459	6.53506	7.54376	8.9063	6.54476	10.1288	4.83343	5.19221	7.21522
	4.77769	5.43935	6.80947	7.4356	8.32535	6.18231	10.6305	4.79509	5.76406	7.33031
	5.3022	5.95845	6.99665	7.37421	8.32894	6.16672	9.50671	4.53187	5.70052	6.84385
	4.97054	5.80908	7.22201	6.68451	7.89024	6.43997	10.2509	4.98333	5.5194	7.47935
	5.18689	5.73759	6.86827	7.27224	7.57101	5.81524	9.31788	4.90423	5.63484	7.15768
	5.04276	5.72025	6.81547	8.60316	7.97746	6.45563	9.81998	5.23136	5.62949	7.48748
	5.44375	5.2915	6.81751	8.34821	7.98052	5.676	9.32648	5.27706	5.1743	6.93536
	5.19732	5.62672	6.61309	8.18267	8.06431	6.43334	10.1935	4.92083	5.32959	7.74398
	5.10916	5.68738	6.80487	8.76122	7.60823	6.30761	9.11632	4.88663	5.52398	6.95846
	5.10457	5.65783	6.53689	8.59454	8.25683	6.39315	9.34979	5.1976	5.35449	6.95594
	5.22265	5.79929	6.73042	8.51678	8.56546	6.08901	9.96503	4.58294	5.28875	7.31049
	4.97159	5.31681	6.667	7.87836	8.15758	6.68485	10.3896	5.60262	5.48177	7.45921
	5.37099	5.72082	6.65925	7.99508	8.13038	6.45248	9.45879	4.50404	5.68414	7.24458
	5.14465	5.66382	6.64546	8.38952	7.79113	6.90014	9.95524	4.5963	5.50368	7.35712
	5.11683	5.76972	6.60727	8.21202	7.96094	7.05971	11.1214	4.61828	5.48757	7.38764
	5.06109	5.5751	6.69294	7.85652	8.59165	6.76341	10.247	4.86819	5.60235	7.17511
	5.46795	5.50551	7.0243	7.88249	7.9838	6.25935	9.41594	5.29365	5.7535	7.23117
	5.20843	5.67237	6.8842	8.18115	7.35005	6.36719	9.15833	5.26091	5.75942	7.37208
	4.76556	5.93818	7.06571	7.34844	7.35274	6.49776	9.66379	5.24289	5.47609	7.04834
	4.79399	5.4611	6.86482	8.53582	7.95483	6.20493	9.10995	5.10905	6.24319	7.71992
	5.13738	5.77878	6.55796	7.62848	7.95828	6.90784	10.1965	4.89433	5.66909	7.65302
	5.26271	5.62897	6.85914	8.27208	8.18141	6.07872	10.027	5.27772	5.88346	7.16312
	5.82828	5.36055	6.69655	8.68183	7.93855	6.34679	10.1107	5.12354	5.59439	6.88765
	5.39845	5.56721	6.23924	8.6042	7.99342	6.53272	10.2157	5.01847	5.36518	6.74725
	5.2558	5.79256	6.85032	7.793	8.13483	6.75587	9.82863	4.83444	6.11809	8.07696
	5.17482	5.43321	6.62013	8.27568	7.94222	6.29603	10.2342	5.12253	5.34288	7.39029
	5.15139	5.35798	6.50603	8.35954	8.49408	6.14275	10.5208	4.87338	5.47246	7.29612
	5.37579	5.31126	6.34486	7.39066	7.98459	6.59718	10.0957	5.24314	5.43301	7.32661
	5.01658	5.62075	7.03868	8.64894	7.82551	5.69684	9.49167	4.6454	5.34597	6.6663
	5.47591	5.47109	6.65028	8.09531	7.72104	5.88619	9.97795	4.86015	5.62038	6.79111
	5.16021	5.57968	6.27033	8.16811	8.13706	6.23941	10.7109	4.71462	5.5762	7.53482
	5.06288	5.5962	6.97741	9.00533	7.86822	6.0095	10.3566	4.4596	5.68914	7.26245
	5.41972	5.39371	6.50375	8.87374	7.97879	6.3956	9.84101	4.59865	5.44289	7.35573
	5.53699	5.42248	6.70235	8.72186	8.24046	6.24091	10.0793	4.61157	5.51963	7.41618
	5.02545	5.60386	6.63394	8.6141	8.26462	6.19715	10.4594	4.57818	5.29351	7.56608
	5.23815	5.52392	6.52597	8.65175	8.29334	6.27253	10.6055	5.1755	5.72201	7.91658
	4.91789	5.63676	6.79532	8.22632	8.36086	6.56256	10.9643	4.9125	5.83157	7.64439
	5.57605	5.60972	6.56062	8.21466	8.11744	6.33339	9.82127	4.86206	5.97622	7.19868
	5.43753	5.70762	6.64653	8.46184	8.40166	5.90443	9.8864	5.06004	5.48843	7.25621
	4.99882	5.0258	6.3027	8.49788	8.28069	6.22456	10.5904	5.05881	5.95934	7.75446
	5.51695	5.05808	6.66379	7.35789	7.46162	6.16106	9.95417	5.37326	5.96371	7.35301
	5.1282	5.00891	6.13702	7.92715	7.42785	6.6085	10.7426	5.58937	6.48731	8.30386
	5.34946	4.97573	5.97996	7.37255	8.58914	6.82573	10.4734	5.48068	6.04659	7.74173
	5.49309	5.31428	6.50295	7.43526	7.98832	5.59061	9.75698	5.29416	5.49576	7.36539
	5.42405	5.25137	6.66051	6.93629	7.82271	6.32183	10.4209	4.68955	5.06498	7.37172
	5.26452	4.88601	6.42173	7.67507	7.97707	6.79095	10.409	5.28288	5.33313	7.56628
	5.1725	5.44396	6.31276	8.54377	8.07525	6.6504	10.3079	5.22579	5.77992	7.80687
	5.25557	5.46491	6.87008	8.0604	7.85469	5.85334	9.82256	5.0228	5.4312	7.62074
	5.01563	5.55289	6.75446	7.44517	8.23702	6.25895	10.4102	4.94261	5.36652	7.53646
	5.48284	5.11862	6.19504	7.21948	8.2886	6.68181	10.3677	4.95871	5.81112	8.07062
	5.43491	5.60802	6.56959	7.82958	7.73935	6.42719	10.4404	4.66732	5.18048	7.19372
	5.21483	5.28848	5.99948	7.20019	7.81786	6.39804	10.5632	5.16711	5.64276	7.53039
	5.1033	5.48568	6.20353	7.79031	8.14398	6.82112	10.855	5.06506	6.09994	8.20575
	5.3115	5.49272	6.2153	7.0234	7.91609	6.61739	10.2169	4.65009	6.08119	7.73606
	5.28867	5.74358	6.25153	7.20459	7.863	6.88257	10.9671	4.89221	5.4357	7.4966
	5.08199	5.48444	6.32336	7.32624	7.92652	6.98391	10.6801	5.28562	5.89253	7.9551
	5.20539	5.71292	6.84006	6.91555	7.8349	6.61314	9.85757	4.86918	5.89389	7.56124
	5.1951	5.72359	6.53853	7.41917	8.32424	6.49221	10.3335	5.23571	5.83292	7.47107
	4.54721	5.76247	7.06625	6.92694	7.72299	7.08041	9.54521	5.11417	6.14111	7.70421
	5.23207	5.2923	6.43078	7.24686	8.26359	6.46931	10.0845	4.84451	6.03419	7.5659
	5.06386	5.81345	6.73777	6.67956	7.723	7.05045	9.53669	5.3788	6.75264	7.53246
	5.16353	5.59657	6.7991	7.30875	7.98057	6.63781	10.2864	4.93139	6.34439	7.55931
	5.38444	5.66147	6.53792	7.07993	8.15684	6.63909	9.88813	5.03315	6.12897	7.38041
	5.04096	5.50039	6.67008	6.87137	7.75776	6.57696	9.88661	4.96816	6.0577	7.74923
	5.2531	5.43791	6.4093	7.98113	8.19552	6.67317	10.4489	5.35245	5.69664	7.52059
	5.40459	5.52188	6.87901	7.10308	7.90661	6.37787	10.2492	5.04549	5.40595	6.7533
	5.26964	5.68396	6.39531	7.24526	8.67532	6.34711	10.0338	4.95582	5.78377	7.47052
	5.47129	5.63214	6.77125	8.27403	8.109	6.01125	9.54675	4.74874	5.40943	7.07249
	5.18252	5.31642	6.01206	7.29292	8.86203	6.27995	10.3136	5.37062	5.71088	7.31471
	5.55894	5.74326	6.38668	7.97387	7.82851	6.39735	9.87344	4.79574	5.53374	7.11027
	4.97901	6.16112	6.80671	6.86685	7.81567	6.61997	8.96888	4.48228	5.9542	7.55984
	5.49531	5.93768	6.73425	7.44021	7.41363	6.03501	8.59261	4.69934	5.40925	6.73307
	5.24774	5.71419	6.9143	7.45998	7.89822	5.88517	9.70354	4.86491	5.65963	7.36298
	5.5384	5.80541	6.57733	7.76741	7.27578	5.98812	10.1033	4.66056	5.5168	7.28376
	5.61365	5.76262	6.88468	7.71524	7.63824	6.37428	9.82254	4.91238	5.99393	7.2968
	5.26341	5.72156	6.70231	7.92688	7.69694	6.31062	10.1232	5.06115	6.04011	7.28724
	5.52627	5.46903	6.83637	7.40833	7.89461	6.70585	9.9329	4.97383	5.42204	7.56183
	5.18175	5.30748	6.57865	6.80476	7.97313	6.79957	10.5372	4.95217	6.14916	8.55608
	5.38142	5.54843	6.90835	6.73894	7.79703	6.89724	10.0579	5.0303	5.62991	7.8164
	4.82913	5.17492	6.44692	6.9158	8.03823	7.00686	10.8037	4.90319	5.90443	8.39874
	5.43198	5.53016	6.45234	7.1302	8.12519	6.26882	9.92283	4.75286	5.50319	7.1123
	5.42658	5.4776	6.86566	7.06166	7.90056	6.17703	9.84589	5.02844	5.3869	7.36301
	5.55409	5.1685	6.28567	7.17239	8.01416	6.81438	10.418	4.76245	5.69321	7.71012
	5.63874	5.5024	6.79663	7.25292	8.50431	6.41102	9.6743	4.59044	5.34193	7.35851
	5.08595	5.45272	6.28625	7.31215	8.07654	6.55943	10.4152	5.36513	6.4147	8.26751
	5.15666	5.4376	6.40052	7.25917	8.01621	6.32717	10.1897	5.01886	5.78224	7.73289
	5.00471	6.18663	7.07953	7.09891	8.30689	6.11723	9.71526	4.50167	5.26644	7.23194
	4.81223	5.69788	6.97751	6.9678	7.73424	6.62925	9.99535	5.34155	5.80327	8.11176
	5.47263	5.61063	6.47538	7.29446	8.03928	6.13472	9.72433	5.34688	5.36853	7.61865
	5.4948	5.69067	6.42938	7.03733	7.83424	6.56403	10.8596	4.68624	5.45984	7.46737
	5.4188	5.56211	6.82686	6.81849	7.61782	6.16933	9.35027	5.10825	5.73613	7.29698
	4.9507	5.69211	6.65951	7.76179	7.69782	6.54863	9.9476	4.96749	5.73437	7.69264
	4.99918	5.62913	7.08567	7.2551	7.69479	5.79176	9.42776	5.19594	5.53029	6.83364
	5.09445	5.78854	6.69985	7.92644	7.70096	6.72774	10.2836	5.03273	5.67486	7.4563
	5.17115	5.41363	6.61432	6.97224	7.94211	5.82896	10.1988	5.27844	5.31452	7.45409
	5.23087	5.62598	6.60406	6.55197	8.09604	6.38544	9.6052	4.74608	5.4497	7.78346
	5.24029	5.4752	6.84723	7.46079	8.05272	5.97883	10.1896	4.61313	5.78414	7.53984
	5.04871	5.72014	6.48813	7.36647	8.13324	6.04803	9.77959	4.75538	5.85537	7.65228
	5.15026	5.59519	6.79171	7.61974	7.80825	6.34959	10.5016	4.6877	5.052	7.20728
	5.52022	5.42556	7.10666	7.37761	7.91718	6.25812	9.08863	5.05152	5.43186	6.84356
	5.32033	5.73908	6.79518	7.90655	7.64204	5.85861	8.6132	4.77292	5.57523	6.81447
	5.06145	5.98775	6.87897	7.62082	8.32273	5.81916	10.215	4.51872	5.55326	6.93329
	5.28577	5.52131	6.94398	7.93855	7.95274	5.82673	9.14732	4.54774	5.3656	6.84319
	5.67322	5.75532	6.76754	8.28335	8.34453	6.00165	9.50231	4.78564	5.42309	7.13508
	5.15514	5.55798	6.47994	7.55543	7.94283	6.67827	10.0993	4.93398	5.95427	7.72196
	5.34561	5.7516	6.39598	7.83153	7.89616	6.16259	10.2667	4.44592	5.59254	7.25718
	5.46002	5.77391	7.0631	7.82727	7.82467	6.14765	9.68982	5.04328	5.83456	6.49362
	5.37226	5.82893	6.41501	7.52153	7.81166	6.16757	10.0371	4.58209	5.42194	7.25783
	5.11659	5.81228	6.95548	7.40277	7.79158	5.61961	9.27137	4.86979	6.05854	6.92349
	5.34128	6.03105	6.71618	7.17681	7.65778	6.46545	9.26173	4.47808	5.67518	6.85224
	5.60895	5.85224	6.91178	7.7327	7.57896	5.80307	9.2524	4.4295	5.14394	6.25921
	5.75584	5.75649	6.90598	7.45915	7.74895	6.04913	9.04275	4.44397	5.51529	6.47473
	5.34199	5.75145	6.87533	7.05715	7.51543	5.87343	9.1274	4.97828	5.79155	6.70157
	5.20157	5.90992	7.31797	7.42358	6.52104	5.9116	8.0742	5.39396	5.96672	6.79822
	5.4068	5.85408	6.72766	7.66517	7.67543	6.26894	9.35946	4.67085	5.63317	7.44191
	4.89312	5.67347	7.57646	7.1062	6.98907	5.78239	8.90674	5.78397	6.15229	7.0016
	4.95237	5.79276	7.13217	6.48671	7.86935	6.8812	9.55007	5.16879	6.25763	7.46165
	5.41407	5.75821	6.45132	7.26909	7.73221	6.05014	9.17573	4.6862	5.4797	7.23932
	5.2418	5.64683	6.59583	7.46483	8.03168	6.19147	10.1755	4.55646	5.45582	6.99253
	5.56336	5.19721	6.39736	6.67282	7.6011	6.76742	8.78488	5.10199	5.6059	6.87553
	5.07637	5.46535	6.25191	6.86414	8.4351	5.90052	9.80927	4.8925	5.645	6.87769
	5.06108	5.0797	6.8054	6.33429	8.33387	6.67066	10.3692	5.01808	5.52141	7.67772
	5.20381	5.26531	6.33192	7.05348	7.88957	6.03881	9.95425	5.68204	5.91592	7.0609
	5.06167	5.64825	6.69925	6.62315	8.2535	6.00736	10.0286	4.66049	5.67219	7.64933
	5.28445	5.47324	6.62996	7.17024	7.90997	6.39356	9.95681	4.97421	5.45657	7.51878
	4.88741	5.40999	6.50775	7.39635	8.16086	6.16617	9.90666	4.92187	5.84199	7.44389
	5.30764	5.22745	6.38427	5.92987	7.858	6.23089	10.0958	5.65428	5.4156	7.55456
	5.15648	5.45212	6.71885	7.19162	8.09956	6.45442	10.4089	5.06142	5.80198	7.29981
	5.08415	5.22892	6.14592	7.03602	9.06449	6.58867	11.1054	4.60199	5.24147	7.4239
	4.74749	5.71657	6.60214	7.85456	7.94698	6.15281	9.67272	5.11307	5.84543	7.32791
	5.20348	5.64519	6.85638	7.72003	7.81799	6.31419	10.2051	4.93872	5.61525	7.11643
	5.06614	5.38274	6.65191	7.27898	8.06024	6.30538	10.0228	5.36853	5.84092	7.35719
	5.3858	5.49414	6.79137	6.94509	7.90744	5.72994	9.80773	4.75919	5.35393	7.14492
	5.0599	5.20077	5.938	7.63445	7.64614	6.65109	10.4682	5.35513	5.85977	7.80747
	4.95541	5.52394	6.64841	7.44141	8.43584	5.80392	9.97222	5.1375	5.65517	6.76386
	5.27772	5.43319	6.60095	7.332	8.011	5.96694	10.3214	4.55342	5.25829	7.38578
	5.31987	5.58991	6.47398	8.10865	7.95023	6.36869	9.51715	4.72922	5.50865	6.44343
	5.15956	5.53302	6.16485	8.0585	8.07516	6.49233	10.4749	4.76373	5.66361	6.93643
	5.50603	5.70146	6.53193	7.8186	7.93765	6.58564	9.6204	4.37236	5.45112	6.96899
	5.05147	4.98951	6.1591	7.57798	7.7479	6.65219	9.45649	5.03149	5.74008	7.05991
	4.98573	5.15279	6.44987	7.31898	7.93476	6.67616	10.9275	4.9857	5.36574	7.44667
	5.60037	5.47239	6.68323	7.42768	7.65038	6.60453	10.3024	4.27107	5.53112	6.84345
	5.04823	5.28911	6.10166	6.89997	7.39134	6.74792	10.6573	5.49203	5.59253	7.36192
	5.32527	5.68503	6.26928	8.12471	8.17332	6.51846	9.89115	4.6266	5.52713	7.02354
	5.13865	5.78135	6.63723	7.87656	8.20248	6.3138	10.1472	4.81502	5.6831	7.01793
	5.46497	5.31308	6.24114	7.55969	8.02485	5.97617	9.25181	5.08273	5.47883	6.43077
	5.40919	5.11812	6.16577	7.00696	7.98277	6.28028	10.2297	5.15308	5.38847	6.83076
	5.68687	5.20945	6.66725	8.01388	7.78012	6.4585	9.60306	4.74921	5.33485	6.78838
	5.68694	5.16834	6.64711	7.02743	7.60582	6.58794	9.91429	4.47162	5.97804	6.96181
	5.21334	5.58106	6.38835	7.70462	7.69724	6.1816	9.73039	5.01058	5.74525	6.75871
	5.41668	5.26248	6.70914	8.00682	7.57788	6.14789	8.73108	5.7489	5.44854	6.66649
	5.3965	5.82961	6.94707	7.99294	7.77154	5.93408	9.40452	4.69959	5.64737	6.59726
	5.79289	5.61391	6.73166	8.06365	7.67663	6.06999	9.23596	4.81901	5.4644	6.51575
	5.19662	5.60689	6.12863	8.05427	7.8488	6.22802	10.0453	5.08045	6.55788	7.29479
	5.32879	5.55846	5.8802	8.35258	8.30367	6.20962	9.87974	4.83495	5.13041	7.56069
	5.44908	5.36718	6.00493	7.14093	6.99259	6.60321	9.36869	5.36758	5.85624	7.07749
	5.376	5.64897	6.48692	8.36032	7.91956	6.24965	9.79717	4.80569	5.36286	7.40073
	5.35509	6.06445	6.32638	8.03539	7.82511	6.10474	9.65015	5.07749	5.57696	7.26695
	5.24983	5.98279	6.67914	8.40052	7.62076	5.87537	9.68596	5.12499	5.61857	7.10183
	5.35165	5.87062	6.41602	8.29743	7.74076	6.49549	10.0572	4.55542	5.7503	7.99923
	5.33519	5.82407	6.68408	7.96124	7.37774	6.2831	9.18624	4.54798	5.92606	6.82876
	5.76239	5.61733	6.51462	8.59005	7.69335	6.26657	9.35678	4.9542	5.34035	7.05613
	5.34993	6.20357	6.51215	8.32497	7.90041	6.54342	9.44616	4.50755	5.43941	7.70185
	5.60987	5.71995	6.44065	7.79603	7.46499	6.33906	9.42027	5.24206	5.24055	7.41934
	5.50527	6.01765	6.46537	7.76856	7.52133	6.58258	9.37938	4.76586	5.36564	7.3603
	5.69585	5.88278	6.63656	7.95184	7.11298	5.98643	8.77987	5.03516	5.39412	7.23797
	5.50416	6.15801	6.21034	7.93085	7.67594	5.57741	9.45918	5.3311	5.49654	7.5681
	5.53236	5.9761	6.39894	8.22738	7.49673	6.14299	9.14711	4.65377	5.54983	7.14218
	5.64201	5.96329	6.81231	7.93463	6.90425	6.15105	9.22125	4.59104	5.45263	6.9554
	5.39514	5.65484	6.68485	7.90128	7.94719	6.62792	9.97163	4.81269	5.38557	7.34946
	5.62315	5.94798	6.91082	8.20636	7.71199	6.58279	9.59578	4.80212	5.2287	7.64558
	5.53267	5.89997	6.51997	7.804	7.03993	6.31741	9.04454	4.74417	5.66326	7.2005
	5.35107	6.03406	6.96154	7.80005	7.26935	5.7396	9.13303	5.16671	5.95345	7.25429
	5.4609	5.86117	6.51335	7.8702	6.96489	6.2105	8.50023	5.02421	5.61166	7.26257
	5.67609	5.87588	6.35555	8.30729	7.38736	6.18851	9.34964	4.58566	5.28315	6.93358
	5.54497	5.51738	6.66689	8.07608	7.91992	5.97149	9.46799	4.76419	5.4383	6.98222
	5.33803	5.66404	6.28851	8.25942	7.89967	6.06257	9.88826	5.05206	5.6587	7.71014
	5.97612	5.59398	6.0025	8.09188	7.66067	6.05608	9.68263	5.14832	5.41	6.80283
	5.1937	6.09624	6.62925	8.49659	7.30152	6.74489	9.97966	4.83968	6.09909	7.80467
	5.37737	6.09609	6.33268	7.97612	7.39902	6.9955	9.62387	4.69296	5.76573	7.31576
	5.53745	5.68875	6.47277	8.34116	7.68587	6.50731	9.93387	4.50611	5.50305	7.139
	5.33041	5.61556	6.56759	8.09875	6.9948	6.3443	9.80669	5.05174	4.8918	6.92034
	6.11592	5.64182	6.20551	8.24499	7.62801	6.34468	9.99475	4.85829	5.34151	7.32353
	5.48913	5.93592	6.54786	7.68957	7.61791	6.21831	9.59826	4.63048	5.24668	7.39201
	5.55615	5.81294	6.35764	8.24431	7.49024	6.17005	9.31598	4.85602	5.32684	7.085
	5.69416	5.43789	6.24486	7.99004	7.44654	6.36592	9.27097	5.18829	5.74962	7.48661
	5.83639	5.58777	6.05661	8.04604	7.61181	6.39683	9.65262	4.77759	5.34215	7.22407
	5.34144	5.86127	5.95738	8.00619	8.09668	6.42469	10.3696	4.92439	5.87133	7.75243
	5.65391	5.53348	6.01591	8.59214	7.45798	6.09327	9.84398	4.82801	5.3596	7.16267
	6.27539	5.44939	6.12359	8.07393	6.90856	7.06453	9.79491	4.93223	4.60068	7.47078
	5.5036	5.98171	6.50411	8.35645	7.83556	6.17201	10.3506	4.56043	5.56194	7.75995
	5.39612	5.82712	6.37069	7.67465	7.83665	6.35148	9.80052	5.0541	6.14364	7.54295
	5.54612	5.79737	6.17903	8.53134	7.98375	5.92372	10.2266	5.23623	5.92952	7.55867
	5.66102	5.58783	5.96469	7.86212	7.70187	6.37368	10.344	4.95613	5.77894	7.4647
	6.00876	5.81713	6.31568	7.89282	7.22143	6.75778	9.49397	4.82709	6.0491	7.91628
	5.64151	5.94671	6.12143	8.16489	8.0567	6.28465	10.0235	4.67847	6.11227	7.83097
	5.85967	5.5669	6.63117	8.46875	7.12108	5.75337	9.2178	4.84184	5.19053	7.10532
	5.84197	5.64213	6.22977	7.94838	7.81533	6.53065	9.59688	4.73606	5.17587	7.17878
	5.81495	5.62774	6.47901	8.52835	7.43968	6.06622	9.66844	5.22053	5.55074	7.48355
	5.48055	5.79656	5.96873	8.37914	7.42339	6.01357	9.56495	5.50811	5.73303	7.35405
	5.67128	6.05644	6.25473	8.91038	7.72468	5.91942	9.55447	4.7106	5.91822	7.43185
	5.73659	5.7916	6.20739	8.62541	7.72464	5.47683	9.58255	4.94759	5.66206	7.137
	5.7132	5.99218	6.43235	7.76913	7.79623	6.23246	10.0452	4.41202	5.52746	7.27386
	5.74251	5.66838	6.02188	7.87746	7.99895	6.28235	10.4165	4.75496	5.42117	7.5748
	5.50781	5.87699	6.25858	7.70414	7.90003	6.00119	9.67761	4.97718	5.57403	7.12496
	5.43861	5.53204	6.51657	8.27989	7.63812	5.66629	9.58506	4.63573	5.23622	7.02081
	6.02173	5.75064	6.39922	8.39296	7.67091	6.07878	9.24399	4.696	5.5678	6.9863
	5.62264	5.64686	6.08087	8.04088	7.74106	6.95524	9.95903	4.68826	5.52844	7.15396
	5.33719	5.8423	6.45203	8.32135	7.39201	6.65593	10.1991	4.85742	5.54193	7.32188
	5.75401	5.56843	6.46594	8.1593	7.35889	5.73265	10.0883	5.19242	5.22612	7.21134
	5.16496	5.85171	6.76427	7.92228	8.12652	6.40963	10.1217	4.58755	5.90382	7.62324
	5.33923	5.48093	6.70366	7.83021	7.70916	6.58896	10.4944	5.08737	6.00193	7.75159
	5.36114	5.49383	6.69259	8.05776	7.78938	6.30895	9.89553	4.91385	5.79838	7.47419
	5.6217	5.52696	6.70567	7.62751	7.39701	5.87274	9.30856	5.25908	5.65821	6.96359
	5.58465	5.59116	6.03134	8.40911	7.99696	6.15857	10.3702	4.93797	6.00692	7.56109
	5.74162	5.53324	6.37658	8.22483	8.04114	6.13902	9.96385	4.553	5.40846	7.3002
	5.78576	5.69406	6.60081	8.07118	7.83856	6.0864	10.3506	5.00389	5.07714	7.50523
	5.64795	5.65811	6.47847	7.65409	7.68917	6.18635	9.99409	4.86015	5.3018	6.9867
	5.67642	5.70063	6.66825	7.56586	7.63754	6.1259	9.18515	5.10682	5.46457	7.4638
	5.31294	5.84315	6.50981	8.53498	7.76841	6.2968	9.74955	5.05853	5.94851	7.82754
	5.52582	5.41725	6.34518	7.62029	8.04981	5.94269	9.98848	5.11499	7.07845	8.00383
	5.50163	6.05249	6.48897	7.6162	7.6469	6.75776	9.82634	4.70198	5.49207	7.37559
	5.24272	5.72451	6.19361	8.43787	8.07811	7.04549	10.1451	4.88677	6.51663	7.98454
	5.57501	5.49163	6.35936	8.06481	7.70894	6.55842	9.50242	4.85483	6.51803	7.76633
	5.58911	5.37295	6.43107	8.16183	7.95096	6.33142	10.4489	5.30137	7.25246	8.28219
	5.734	5.36397	6.51303	8.07399	7.16329	6.43282	10.0539	4.78018	5.84112	7.94314
	5.35173	5.92957	6.58518	7.62502	7.72196	6.45527	9.90859	4.4897	5.47167	7.30598
	5.48853	5.74508	6.86188	8.17937	7.33264	6.26391	8.93985	5.24325	5.84463	7.27238
	5.60716	6.23361	6.78594	8.69922	7.68031	6.63645	9.57188	4.60617	4.85155	7.34756
	5.92311	5.90213	6.16176	8.17777	7.94623	6.4935	9.61566	5.23846	5.14227	7.40363
	5.73622	5.75309	6.47459	7.748	8.09817	6.46603	10.2237	4.84832	5.44081	7.33747
	6.45445	5.92009	6.0795	8.56491	7.82985	6.44636	9.54108	4.55031	5.41115	7.44231
	5.61076	5.59267	6.22242	8.20551	7.79077	6.31516	9.31265	4.82515	5.8044	7.08431
	5.94846	5.39487	6.20305	8.09234	7.55365	6.08528	9.39318	4.83603	5.55401	7.26463
	5.48267	6.03403	6.78736	8.39424	7.02772	6.55195	9.24935	4.62699	5.3047	7.55768
	5.96983	5.57951	6.15639	8.44619	7.55171	5.93408	9.07208	5.73995	5.68459	7.40962
	5.43555	5.99047	7.35195	7.64958	7.12321	6.49712	9.15065	4.7551	5.34822	7.30589
	5.5164	5.91096	6.79301	7.84452	7.7124	6.49966	10.2348	5.14986	5.54389	7.69397
	5.51238	5.65615	6.33193	8.08553	8.06116	6.43919	9.41094	4.93471	6.37569	7.86156
	5.69867	5.89808	7.08964	7.95779	7.331	6.54425	8.65688	4.96726	5.55151	7.41639
	5.42197	5.57502	6.59704	8.53173	8.07065	6.3899	9.9367	5.20522	5.16803	7.21265
	5.79343	5.65315	6.62558	8.20556	7.9941	6.5249	9.3708	4.57833	5.73362	7.33691
	5.95159	5.64972	6.03326	7.58116	7.68371	6.88865	10.1505	5.46221	5.81009	7.46238
	5.55196	6.02228	6.55151	8.44763	7.81773	6.6734	9.6393	4.80818	5.58646	7.6891
	5.86071	5.91707	6.24883	8.06125	7.77151	6.11416	9.27051	4.90123	6.12546	6.74968
	5.75423	5.69192	6.72365	8.32679	8.00134	6.19316	9.63511	4.75725	5.57495	7.05268
	5.87342	5.47755	6.46891	8.33679	7.60212	6.3858	9.44973	4.6829	5.19321	6.92225
	5.65061	5.77834	6.5701	8.11932	7.76045	6.32926	9.80945	4.85983	5.53229	7.34826
	5.99866	5.48429	6.73817	8.56401	7.71482	6.04881	9.23911	5.17592	5.3055	7.53198
	5.94526	5.70962	6.40234	8.45961	7.89369	6.40215	10.1544	4.75484	5.26506	7.49456
	5.54303	5.32482	6.64435	8.3298	7.28141	6.04444	9.81441	5.02979	5.66383	7.86023
	5.67674	5.57235	6.73784	8.03312	7.81817	6.05715	9.84785	4.65987	5.535	7.32108
	5.41166	6.03401	6.54248	8.51277	8.2092	6.03658	10.0058	4.71411	5.35843	7.37357
	5.58151	5.81605	6.50728	8.53022	7.8432	5.69655	9.65483	4.74257	5.58481	7.20744
	5.52694	5.86675	6.38288	8.72107	8.17355	6.81193	10.317	4.70456	5.88364	7.89751
	6.01835	5.74988	6.62561	7.75646	7.34752	6.47375	10.1785	4.67759	5.25688	6.90354
	5.68309	5.74694	6.23924	8.07983	8.02455	6.12119	10.0936	5.12706	6.40735	7.35267
	5.6738	5.87281	6.72352	7.93116	8.20225	5.99202	9.71255	4.79486	5.33918	6.90567
	5.49357	6.15076	6.8336	7.6539	8.4571	6.38514	10.3189	4.59425	5.46738	7.31643
	5.74225	5.68623	6.32773	7.29164	7.9266	6.95828	10.0545	4.72031	5.48146	7.46547
	5.70064	5.59978	6.95218	8.04885	7.57659	6.02176	9.40963	4.79945	5.36853	7.57283
	5.72558	5.50615	6.54763	7.96018	7.72805	6.02246	9.71918	4.96029	5.2157	7.23929
	6.19827	5.41693	6.51638	7.70141	7.94189	6.07057	9.23096	4.46811	5.21494	7.16949
	5.72229	5.45383	6.63215	7.34605	7.48858	6.17058	9.47118	5.17001	5.33977	7.32376
	5.34292	5.85387	6.90225	8.19939	7.79146	6.21833	9.79413	5.07728	5.58926	7.28627
	5.93864	5.75721	6.89466	8.18664	7.42542	6.34171	9.37362	4.41254	5.39006	7.14822
	5.60123	5.67252	6.85265	7.64585	8.03041	5.79254	9.23524	4.8131	5.44388	7.23788
	5.72357	5.89358	6.96023	8.03166	8.09673	5.61314	9.69149	4.76604	5.25918	7.18745
	5.20267	5.87954	6.59185	7.74412	7.50761	6.7158	9.82715	4.59586	5.60354	7.56511
	5.51328	5.66327	6.11563	7.9574	8.1859	6.32816	10.1619	4.64046	5.48239	7.39184
	5.59248	5.79345	6.50045	7.44005	8.0312	6.5508	10.164	5.67252	5.64093	7.9204
	5.88227	5.43542	5.94184	6.95316	8.21711	6.41801	9.77477	5.15399	5.76801	7.30693
	5.54786	5.40036	6.1941	7.06279	8.80767	6.71745	10.7675	5.02379	5.16833	7.63848
	5.59364	5.55537	6.57111	7.13439	8.3437	5.98924	10.1324	4.65106	5.18102	7.19838
	5.61638	5.86366	6.61297	6.97399	9.14754	6.16526	10.1156	5.1081	5.39779	7.48986
	5.48107	5.21902	6.57567	6.79503	8.63092	6.31591	10.3406	5.24733	5.54989	7.71302
	5.28774	5.79862	6.64415	6.63077	7.8002	6.28484	10.2308	4.93398	5.44271	7.48159
	5.02373	5.7771	6.95577	6.95846	8.91059	6.4427	10.2802	4.59817	5.54783	7.35432
	5.11719	5.75173	7.28942	6.63613	8.45213	6.13115	10.3086	5.54028	6.42745	7.57649
	5.41847	5.53961	6.71872	6.78692	8.156	6.14733	9.68893	5.59565	5.54975	7.09486
	5.07974	5.86382	6.84577	6.30847	7.90538	6.21322	10.3973	5.06054	5.54248	7.33173
	5.38453	5.63873	6.63001	7.32214	8.05585	6.16321	9.56448	5.65698	5.16301	6.94748
	5.58415	5.32678	6.68008	7.68497	8.49766	6.34341	10.1157	4.8433	5.32094	7.22558
	5.52443	5.98007	6.64279	7.6093	8.40702	6.54371	9.93321	4.66533	5.31799	7.55581
	5.42685	5.42233	6.93922	6.85773	8.76126	6.01764	9.71061	4.50987	5.46388	7.19851
	5.82684	5.42301	6.39576	8.22949	8.7347	6.24973	9.71482	4.65273	5.25343	7.02153
	5.43122	5.55755	6.8499	7.49088	8.27349	5.67579	9.82777	5.09903	5.4217	7.22047
	6.08938	5.53507	6.67565	8.03634	8.21962	5.97483	9.56758	4.9402	5.73433	7.02183
	5.64719	5.76777	6.87087	7.15191	7.95149	6.05919	9.22756	4.52479	5.48744	7.00708
	5.5308	5.68662	6.64579	8.70744	8.29955	5.65557	9.72179	4.60557	5.44037	7.25735
	5.53	5.76167	6.91629	8.10469	8.25563	5.48593	9.25617	5.29001	5.69001	6.8012
	5.25558	5.83518	6.99657	7.84856	8.19639	6.2046	9.4804	4.75713	5.46876	7.1752
	5.6366	6.00636	6.3495	7.92509	8.33111	6.73709	9.4621	4.88657	5.61784	7.56071
	5.33107	5.65639	7.17648	8.50107	8.00513	6.01132	9.11335	5.103	5.25719	7.0486
	5.50882	6.06453	6.7868	8.3796	8.51914	6.13234	9.82237	4.69763	5.11327	6.87539
	5.18225	5.86959	6.98878	8.60078	8.14017	6.57769	9.46042	5.03563	5.53807	7.16398
	5.2009	5.59484	6.77049	8.0148	8.10132	6.74286	10.3314	5.112	5.48623	7.66699
	4.84114	5.95745	6.91324	8.82537	8.47612	6.8489	10.5268	4.84968	5.52664	8.20148
	5.59237	5.7708	6.82621	8.99699	8.31141	6.48487	9.63353	5.88281	5.88997	7.74842
	5.52899	5.67119	6.57997	8.75028	8.39605	6.04552	10.3507	5.3121	5.33753	7.20087
	5.62435	5.70392	6.73818	8.1095	7.90701	5.9274	9.78575	5.10552	6.1097	7.13632
	5.95813	5.72889	6.51254	8.86209	7.99807	5.88734	9.87065	5.24263	5.03556	6.85977
	5.91599	5.86065	6.41483	9.13868	9.2994	5.77047	10.0326	4.79246	5.21123	7.68892
	5.32463	5.8879	6.46676	8.57633	8.84481	6.16201	9.88164	5.70151	5.42762	7.39095
	5.3067	5.75616	6.54979	8.44781	8.67125	6.02572	10.0199	4.70059	5.23937	7.62045
	5.54006	5.37315	6.44473	8.40499	8.34514	6.076	9.60389	5.61072	5.38208	7.08656
	5.64914	5.62408	6.7192	8.43749	8.27705	5.96966	9.44112	5.58101	5.75465	7.2113
	5.51968	5.71908	6.44153	8.62017	8.34883	5.94238	9.8202	4.86401	5.56266	7.23521
	5.43461	5.45107	6.80602	8.15198	7.94623	5.69998	9.14212	4.83829	5.38917	7.32735
	5.66737	5.74743	7.48367	8.13593	8.01428	5.7116	8.99324	5.52252	5.63848	7.10329
	5.32304	5.63436	6.6093	8.60512	8.13756	6.23111	9.40652	5.57837	5.34552	7.16906
	5.62442	5.97595	6.91658	9.00184	8.41058	5.89521	9.2954	5.22707	5.5278	6.78831
	5.68311	5.62253	6.52389	8.54238	8.01196	6.13181	9.90904	4.81632	5.44145	7.45534
	5.6077	5.45395	6.2656	8.51108	8.6686	5.77448	10.4679	4.7383	5.31084	7.67043
	5.39873	5.81873	7.06612	8.35746	7.78238	5.81259	9.37957	4.90408	5.25532	7.38077
	6.16547	5.26783	6.57284	8.51593	7.77023	5.9053	10.4184	4.95898	5.29289	7.11296
	5.56598	5.90435	7.0626	9.08845	7.78584	5.55949	9.94284	4.84331	5.33402	6.80894
	5.52497	5.56329	7.00273	8.61069	8.13165	5.90386	9.72451	4.96123	5.5042	6.97544
	5.5486	5.61721	6.73115	8.27849	7.5289	5.97191	9.26719	5.03245	5.54473	6.9582
	5.71306	5.9502	6.95715	8.61505	7.46921	5.63961	9.3435	5.0188	5.49532	6.78601
	5.91647	5.84606	6.92537	8.30556	7.72753	5.49599	9.28086	4.99856	5.449	6.88125
	5.9737	5.68583	7.17101	8.56645	7.5784	5.76883	9.20491	4.96402	5.58313	6.99519
	5.69236	5.81899	7.10758	8.20044	7.52575	5.61605	9.43052	4.72966	5.26889	6.65551
	5.65752	5.95465	7.01286	8.63378	8.06246	5.60219	9.12922	4.84854	5.16808	7.04033
	5.67497	5.72546	7.03245	8.502	7.8292	6.12767	9.32659	4.63377	5.55451	7.01949
	5.54034	5.40915	6.50947	8.07036	7.88756	5.91462	9.8233	5.26218	5.41287	7.17154
	5.64811	6.01152	7.18509	8.23162	8.07786	5.87423	9.43046	5.2806	5.45067	6.97414
	5.40272	5.81939	7.02695	8.4201	7.71659	6.00866	9.19356	5.46513	5.49222	7.17534
	5.44698	5.80969	6.84126	8.63107	8.56271	5.75911	8.87476	4.87007	5.57192	6.98501
	5.67006	5.79671	6.81887	8.42362	7.74789	6.04995	9.22859	4.85634	5.8152	7.19233
	5.6187	5.57477	6.43334	8.71908	8.86392	5.95699	9.76591	4.85298	5.48977	7.20446
	5.64653	5.71829	6.88249	8.34679	7.93795	6.29639	9.45426	5.1115	6.13588	7.50087
	5.74097	5.27627	6.36351	8.31931	7.57009	6.25176	9.46319	5.5118	5.82308	7.46057
	5.45497	5.68095	6.88627	8.5641	7.86155	6.11143	8.65457	5.53526	5.39576	7.0132
	5.77604	5.97348	6.68655	8.27645	8.22108	6.05025	9.20293	4.77631	5.05987	7.04446
	5.59751	6.13247	6.89109	8.40496	7.94495	6.01722	9.31269	4.59638	5.87439	7.27511
	5.20039	5.99702	6.6657	7.84386	7.92085	6.30738	9.88909	4.80395	6.0476	7.44581
	5.53942	5.99107	6.81223	7.79972	7.38246	5.70026	9.06519	4.92196	5.44055	7.17216
	5.67005	5.82871	6.82312	7.97509	7.56083	6.15547	8.82022	5.29637	5.19128	6.87549
	5.8692	5.86211	7.09608	7.95927	7.82602	5.92543	9.15329	5.04605	5.64047	6.79857
	5.50309	5.92241	6.75209	9.0289	7.84615	5.44756	9.55906	5.29052	5.62226	7.24318
	5.6869	6.00406	6.83607	8.63906	7.91307	6.53576	8.81743	4.8813	5.64473	7.05991
	5.85977	5.61791	6.61904	8.41795	8.21746	6.16612	9.15676	4.80525	5.5221	7.11092
	5.40057	6.05205	6.94063	8.41353	7.72902	6.42385	9.51501	4.58774	5.65924	7.27101
	5.38672	5.47536	6.72209	8.34027	8.29598	6.00131	10.0448	5.40446	5.44152	7.40811
	5.81959	5.74127	6.92352	8.30438	8.27855	5.44106	9.20852	5.10097	5.08067	7.17952
	5.76043	5.76885	6.72506	8.53817	7.9438	5.53876	8.86916	4.97057	5.26668	6.88327
	5.95557	5.66896	7.02822	8.64704	7.59417	5.93603	8.92189	5.56424	5.17197	6.8541
	5.3305	5.72266	6.85467	8.4479	8.43417	6.4151	10.0192	5.48587	5.20551	7.97203
	5.53689	5.91042	6.66934	8.55196	8.8262	6.02048	9.56785	4.75073	5.34426	7.35648
	5.28485	5.94645	6.70343	8.27682	7.87304	6.1686	8.90836	4.99757	5.68718	7.09343
	5.51562	5.73961	6.77074	8.65396	7.49694	6.06963	9.3985	4.80758	5.38791	7.17784
	5.39197	5.60878	6.85571	8.66541	8.10505	6.2468	8.87559	5.1684	5.30932	7.3835
	5.71366	5.56108	6.49863	8.38834	7.69422	6.43027	9.30795	4.99708	5.75568	7.17712
	5.52445	5.66983	6.70086	8.36583	7.68984	5.81763	8.90779	5.31635	5.69319	7.03978
	5.47451	5.75392	6.6937	8.54991	8.2385	5.75735	8.62227	5.09421	5.29489	7.40988
	6.08415	5.71981	6.69875	8.56769	7.68371	5.73602	9.09797	5.49149	5.13031	6.74218
	5.5159	5.62164	6.57974	8.41038	8.28557	6.30377	9.70808	5.43663	5.27859	7.36601
	5.58523	5.8857	6.53323	8.73241	7.65508	5.92164	8.86535	5.56474	5.32314	7.25562
	5.42222	5.97759	7.22804	8.79592	7.92183	5.60112	9.4491	4.54811	4.99479	6.85047
	5.58728	5.74654	6.99395	8.52716	8.40036	6.13394	9.04045	5.20536	5.13149	7.1164
	5.98321	5.64853	7.03709	8.60305	8.27207	6.04983	8.97127	4.66177	5.54608	7.07354
	5.45195	5.75223	7.1828	8.54657	7.67335	6.11733	9.62137	5.44921	5.43397	7.20611
	5.44892	6.0628	6.79902	8.5726	7.65186	5.92857	9.53352	5.22924	5.59478	7.22787
	5.36893	5.77309	6.4908	8.31134	7.97579	5.94627	9.70175	5.01887	5.34505	7.1458
	5.79488	6.03221	6.95093	8.98812	7.77275	5.99603	9.52039	4.90262	5.33942	7.05719
	5.72771	5.73394	6.75243	8.62662	8.24644	5.59942	9.37755	5.0287	5.42716	6.88636
	5.34034	5.83718	7.04432	8.57917	7.43561	6.15249	9.58746	4.78939	5.66475	7.54325
	5.59136	5.90673	7.09875	8.33022	8.64552	6.17508	10.2043	5.04548	5.84057	7.50541
	5.76171	5.39405	6.62912	8.51111	7.85084	5.99955	9.71164	4.96007	5.51618	7.20374
	5.69234	5.89183	6.72361	8.35479	7.94107	6.12799	9.73025	4.63781	5.29985	7.27227
	5.01348	5.59936	6.75075	7.51735	7.91598	6.06954	9.64184	5.00057	5.79	7.35424
	5.32114	5.79934	6.81676	8.12676	7.65009	6.36936	9.61394	4.50798	5.41669	7.38677
	5.45565	5.90335	6.97721	8.44466	7.92719	5.76926	9.04155	4.8741	5.29961	6.96234
	5.73618	5.55941	6.81692	8.2247	7.92098	5.86424	9.27127	5.16374	5.57926	6.83077
	5.79939	5.45258	6.11864	8.56026	8.15214	5.97988	9.88118	5.00867	5.45413	7.2858
	5.91121	5.6107	6.4914	8.55765	8.31656	5.79736	9.88896	4.74512	5.42836	7.01972
	5.5953	6.00569	6.76484	8.57717	7.93376	6.15318	9.51377	4.7808	5.43047	7.18843
	5.43068	5.71095	6.29687	8.4606	8.24017	6.51617	10.055	4.8774	5.74822	7.18963
	5.40334	5.71585	6.49174	8.38902	7.80004	5.7668	9.88157	5.17171	5.33657	7.26664
	5.375	5.67114	6.52161	8.5712	8.2479	6.16951	9.86208	5.13087	5.5136	6.95678
	5.68745	5.45289	6.59477	8.28531	7.66	6.08849	9.71476	5.16828	5.32864	7.06438
	5.85287	5.35189	6.2467	8.35322	7.23989	6.3659	9.49053	5.11349	5.52511	7.15087
	5.46626	5.93139	6.76268	8.64031	7.73872	6.0511	9.50991	4.53075	5.32708	7.2429
	6.01516	5.48721	6.10834	8.94181	7.3071	6.18602	9.52379	4.67397	5.30877	6.93455
	5.639	5.72405	6.4193	9.01244	7.68467	5.99238	9.30077	4.93455	5.13144	6.94162
	5.45663	5.7387	7.03463	8.28367	7.48983	6.41498	9.0478	5.45081	5.51347	7.00898
	5.54184	5.93077	6.42982	8.84296	8.24146	6.20579	9.62904	5.08101	5.31255	7.16426
	5.79134	5.56273	6.19787	9.04257	7.75898	6.00616	9.8415	5.58963	5.55945	7.53233
	5.65631	5.85738	6.52941	9.23217	7.5968	5.73253	9.19271	4.93513	5.43529	7.14851
	5.53534	5.46063	6.11466	8.69036	8.16841	6.03496	9.70802	4.88523	5.43749	7.07089
	5.58374	5.84404	6.40776	8.96402	8.27733	5.72202	8.87853	5.50516	5.69921	7.10212
	5.41816	5.7378	6.68147	7.83157	7.70773	6.36452	9.0777	4.6908	5.74403	7.09919
	5.55597	5.40948	6.20502	8.45184	8.04302	5.67523	9.4653	5.41031	5.9687	7.44911
	5.44808	5.70159	6.47465	8.26945	7.60606	6.08353	9.93449	4.8887	5.33772	7.37589
	5.30258	5.75195	6.79361	8.41624	7.75091	5.62209	9.30507	5.15223	5.42411	6.9248
	5.70452	5.39921	6.89165	8.28846	7.79232	5.69444	9.30914	4.83339	5.48799	7.08545
	5.51066	5.96922	7.02031	8.63965	7.59875	6.58957	8.69649	4.62025	5.25013	7.13011
	5.78605	5.60898	6.66777	8.4724	7.9529	5.99941	9.40689	4.9586	5.38207	7.10965
	5.39993	5.56396	6.23422	8.35439	8.23983	5.82858	10.1823	5.16078	5.34061	6.95969
	5.46491	5.83182	6.25811	9.32832	8.33239	5.35459	9.12776	5.26447	5.16514	7.24341
	5.76633	5.63093	6.23684	8.24497	7.91787	5.74892	9.64633	5.46373	5.55593	7.20879
	5.70586	5.51562	6.45631	8.46089	7.93057	6.12177	10.2256	4.8281	5.06621	7.28871
	5.56895	5.6756	6.78488	8.55406	7.6996	5.76234	9.4241	5.52183	5.48846	7.10396
	5.61334	5.49581	6.06671	8.74122	7.87229	5.93809	9.52213	5.45353	5.50893	6.58878
	5.5726	5.53779	5.87562	8.65335	7.95474	6.15167	9.74133	5.32831	5.42936	7.12279
	5.32657	5.5685	6.47805	8.09522	7.75885	6.08084	9.89811	5.39984	5.15193	7.23321
	5.77849	5.4807	6.13828	8.74655	8.03856	5.9549	9.24415	4.69516	5.40666	6.74185
	5.56217	5.65428	6.53025	9.08337	8.14137	5.80871	8.82115	4.44849	5.49612	7.03691
	5.93101	5.31352	6.2296	8.35324	8.37981	6.25129	10.1012	4.80543	5.2479	7.16433
	6.00111	5.67177	6.15775	8.87246	7.78095	5.94989	9.92469	4.85157	5.75629	7.34595
	5.65412	5.66775	6.61406	8.62367	8.15157	6.41351	9.49807	4.71458	5.40438	6.88677
	5.8353	5.32153	6.14456	8.42419	8.06464	5.92394	10.1036	5.00064	5.44978	7.28886
	5.83538	5.78921	6.1275	8.69209	7.89351	5.92629	9.86955	5.1196	4.86369	6.9595
	5.8457	6.10856	6.83776	9.07432	8.23707	6.54234	9.626	4.85685	5.54362	6.93031
	5.31235	6.15152	6.97623	8.64065	7.47939	6.32896	9.10472	4.56324	5.39409	6.9189
	5.55979	5.97559	6.79584	8.4811	7.88245	6.76953	9.02343	4.94771	5.6804	6.90463
	5.80126	5.85255	6.58855	8.71018	7.69559	6.57265	8.90709	5.25503	5.53487	7.16337
	5.8104	6.04502	6.94436	8.78812	7.52719	6.65274	9.26855	5.08616	5.53774	7.24635
	5.64958	5.80105	6.41707	8.53983	8.01243	6.65927	9.8244	5.37777	6.14889	7.51457
	5.69807	5.8718	6.49493	8.39882	7.31433	6.41593	9.23488	5.45145	5.69345	7.05506
	5.81018	5.80312	6.57416	8.56822	7.85656	6.36242	8.73077	5.01086	5.59688	7.2159
	5.87072	6.07156	6.83869	8.38	7.47459	6.72046	9.12875	4.52627	5.39719	7.33426
	5.68561	5.56063	6.57489	8.91608	7.77707	7.10576	9.12068	4.5585	5.64446	7.17048
	5.74452	5.65051	6.84579	8.58195	7.88947	6.61993	10.0328	4.95306	5.57968	8.04995
	5.56739	5.85013	6.64055	8.61432	8.01435	6.81059	9.86336	5.06276	5.56964	7.60915
	5.71188	6.10907	6.56245	8.6703	8.30442	6.49222	9.00395	4.81907	5.79147	7.11347
	5.82812	6.08781	7.00947	8.16369	7.77969	6.36093	9.13234	4.85615	5.37736	6.88823
	5.96623	5.93729	6.42817	8.30766	8.25319	6.53034	9.5575	4.85084	6.11859	7.76968
	5.46545	5.93889	6.56167	8.73805	8.23721	6.23012	9.43478	4.69137	5.54533	7.76065
	5.18974	5.67522	6.91025	8.28316	7.02742	6.214	8.64059	5.8646	5.88848	7.77971
	5.51879	5.88939	6.72809	8.91363	7.68939	6.15004	9.08029	4.83619	5.4276	6.88358
	5.74156	6.25082	6.73408	8.60479	8.68244	6.6979	9.98213	4.74899	5.761	7.09301
	5.7702	6.34733	6.93414	8.31177	7.64037	5.98864	8.95036	5.14746	5.80061	6.9205
	5.98976	5.85486	6.84261	8.11703	8.1727	6.48285	9.99901	4.43195	5.64405	7.2454
	5.56768	5.991	7.02195	8.07733	7.97705	6.22056	9.20253	5.28656	5.46169	7.7553
	5.88293	5.99124	6.74126	8.5741	8.11251	7.17019	9.35221	4.63124	5.35414	7.00766
	5.59525	6.01403	6.48282	8.5185	7.60897	6.43833	9.2485	5.08048	5.80892	7.95794
	5.67203	6.19825	6.8475	8.5873	8.14463	6.58702	9.36871	4.88248	5.50967	7.98605
	5.50976	6.02769	7.11169	7.98544	7.52065	6.33024	8.71172	5.22111	5.80455	7.98555
	5.91121	6.21213	6.82393	8.45113	7.74038	6.33901	8.85769	4.8901	5.47551	6.93597
	5.78545	6.2066	6.68761	8.25523	7.91327	6.03841	9.20914	5.20586	5.51245	7.19917
	5.91032	6.13407	6.62699	8.62447	7.7761	6.37146	8.82946	4.74366	5.41676	7.35105
	5.80651	6.17883	6.23605	8.65078	8.04528	6.41618	9.8817	4.64257	5.90124	7.39409
	5.66373	5.91976	6.51272	8.58575	8.06319	6.3873	9.17142	4.80484	5.48353	7.35902
	5.76828	6.18779	6.6487	8.07233	7.78122	6.31574	8.86723	5.15617	5.69565	7.47267
	5.87302	5.91406	6.49233	8.36531	7.59362	6.96977	9.56602	4.69433	5.24458	7.08068
	5.73595	6.59386	7.08878	8.87868	7.39207	6.32896	8.58894	4.93256	5.41937	7.28198
	5.59312	6.1071	6.96948	8.11025	7.65197	5.99855	9.06969	4.5829	5.49588	7.06591
	5.71095	5.68574	6.59545	7.99882	8.06003	6.96929	10.3123	4.71991	5.48377	7.47365
	5.80935	6.06401	7.04703	8.28277	7.66376	6.78006	8.90974	4.80803	5.60741	6.98965
	5.74253	5.68276	6.4478	7.76075	7.5831	6.83129	9.3519	4.62811	5.63039	8.03513
	6.00235	6.13139	6.46394	8.59647	8.22672	6.99508	9.9426	4.60607	5.50891	7.30057
	5.72931	6.15268	6.85931	8.29422	7.70244	6.72563	9.32659	4.60676	5.50866	7.05584
	6.0163	5.7364	5.89856	8.75255	8.02737	6.04913	9.40896	5.06728	5.28181	7.17742
	5.90503	5.86331	6.90088	8.1633	6.93769	6.84625	8.57833	4.55902	5.57586	7.26817
	5.88411	6.07753	6.83084	8.39392	7.93995	6.14975	8.89777	5.02745	5.40474	7.80818
	5.96857	5.82252	6.13325	8.31887	7.71914	7.60574	9.19848	5.03884	5.84919	8.38847
	5.74453	6.1477	6.87765	7.83167	7.78451	6.81285	9.22478	4.69839	5.69652	7.93327
	6.12036	6.36989	6.8232	8.36415	7.23626	6.26263	9.02486	5.06184	5.47185	7.54459
	5.5452	5.89318	7.10246	7.92599	7.46066	6.36969	8.98651	5.24313	5.68714	7.25818
	5.83545	5.99553	6.48067	8.22952	7.86192	7.31194	8.78896	5.44468	6.01159	7.78841
	6.17155	5.82856	6.69542	8.43635	7.62531	6.19481	10.262	5.02486	6.05907	7.25465
	5.89101	5.8492	6.2674	8.34476	7.82238	6.15769	9.6067	6.23673	6.05778	7.16072
	6.00822	5.77523	5.96312	8.52416	8.32144	6.33669	9.99656	5.15708	5.8256	7.30534
	6.19934	6.22069	6.47871	8.01057	7.46877	6.57693	8.85282	5.12191	5.88626	7.17286
	6.08998	6.3215	6.60637	8.04944	7.27024	6.56717	9.14723	4.94867	5.52151	7.41526
	5.78793	6.1066	6.75514	8.1716	7.58039	7.11377	8.94155	4.96693	5.54459	7.1093
	5.94631	6.08608	6.42579	8.34682	7.90289	6.46228	8.66722	5.21357	6.20221	7.40825
	5.51063	6.10978	6.89838	8.88144	7.56784	6.44093	8.80703	4.95403	6.14648	7.62545
	5.71955	5.68939	6.33638	8.20767	7.98917	6.92682	9.59121	4.85733	5.74152	7.84589
	5.5224	6.13616	7.35874	7.90923	7.12381	6.08851	8.34247	5.9522	5.41613	6.93116
	5.98602	6.39558	7.12014	8.11181	6.85163	5.82069	7.73032	5.99956	5.64981	6.95267
	5.9717	6.00569	8.00841	8.0786	7.18116	6.66552	9.03053	4.96408	5.51725	6.94851
	6.11791	5.87695	7.01062	8.19883	7.4102	6.37691	8.64306	4.87584	5.46091	6.92611
	5.80826	6.26391	7.52766	8.40357	7.35269	6.52173	9.29491	4.60342	5.16176	7.22084
	5.34043	5.76602	7.08684	8.17326	7.59995	6.54257	9.34402	5.15615	5.96667	7.64901
	5.83596	6.40508	6.91821	8.72103	7.84092	6.55973	9.3497	4.85515	5.83714	7.4081
	5.61214	6.03898	7.38519	7.95238	7.77993	6.50596	8.85477	4.8047	5.59557	7.0897
	5.77279	5.89357	7.02489	8.32791	7.84402	6.70437	9.3856	4.67153	5.62099	7.01532
	5.44476	6.06632	7.31607	8.37105	6.99219	6.7717	9.15312	4.80829	5.66559	7.25856
	5.79901	6.68564	7.23342	8.40281	7.13943	6.30484	8.82054	4.9536	5.47522	6.93089
	5.85245	6.27937	7.11737	8.95159	8.04816	6.35231	8.08653	4.61178	5.24379	6.89777
	5.51719	5.73685	6.5819	8.72036	8.2601	7.17278	9.56894	4.94492	6.2778	7.84637
	5.57436	5.97066	7.11688	8.10789	7.63151	6.82379	9.12009	4.19764	5.43697	7.38318
	5.56224	6.21741	6.43505	8.59582	8.1196	6.92967	9.20722	4.89178	5.35733	7.7499
	5.54323	5.85544	6.873	8.16365	7.48738	6.44648	8.28828	5.12962	5.75648	7.33311
	5.65986	5.97506	6.92506	8.10922	7.70213	6.69732	10.0321	4.61863	5.47377	8.01008
	5.71969	5.97883	6.82843	8.18854	7.60507	6.22466	8.80331	4.51907	5.36578	6.91845
	5.90896	5.93534	6.42728	8.24443	7.60481	7.01711	9.54154	4.92891	5.59419	7.30778
	5.92191	5.97302	7.04353	8.53758	7.51092	6.72973	9.45403	4.78871	5.67569	7.55146
	5.84202	5.82398	6.45841	8.11996	7.64145	6.74603	9.67875	5.36511	5.65544	7.08377
	5.60777	6.12774	6.70712	8.03594	7.67064	6.72168	9.07638	4.59151	5.4155	7.08168
	5.77577	5.9198	6.42442	8.52065	7.6646	7.28017	9.49785	4.81821	5.56708	7.32728
	5.6556	6.2123	6.95922	7.77446	7.70692	6.34571	8.52221	4.56483	5.56249	7.55317
	5.74475	6.00945	6.90087	8.03516	7.55698	7.04329	9.16962	4.90606	5.66018	7.5851
	5.49161	6.03657	7.00128	8.23193	7.43358	6.88153	8.99623	4.7304	5.34177	7.07363
	5.68442	6.28494	6.77748	7.87154	7.2422	6.65105	9.27336	4.76295	5.69388	7.57986
	5.72617	6.24401	7.10673	8.43905	7.36009	6.77579	9.19401	4.33617	5.22629	7.01367
	5.79528	5.9334	6.27658	8.20253	7.75686	6.98483	9.07908	5.20048	5.73156	7.36238
	5.90215	6.08916	6.59632	8.11813	8.02102	6.89645	9.52171	5.1278	5.43736	7.48576
	5.45408	5.86044	6.85775	7.6148	6.94313	6.88748	9.24375	5.19048	5.74275	7.27834
	5.54585	5.96935	6.41149	8.15598	7.68078	7.02612	9.39925	5.10927	5.50359	7.85174
	5.67315	6.05277	6.97694	8.31027	7.50779	6.69069	8.90997	4.7083	5.20248	6.89335
	5.95246	5.87925	6.81808	8.45979	7.80117	6.78087	9.12113	4.96638	5.4685	7.19276
	5.47451	6.32526	6.77321	8.57647	7.42118	7.01737	9.578	4.68825	5.49224	7.44801
	5.91692	6.15139	6.75844	8.52099	7.94571	6.86765	9.03123	4.87652	5.57317	7.20013
	5.69261	6.0086	6.9368	7.96405	7.4699	6.25284	8.60137	4.95041	5.54828	6.89772
	6.02792	5.75709	6.89871	8.4398	7.5521	6.28223	9.22628	5.58069	5.62014	6.98119
	5.89924	5.63262	7.13126	8.18619	7.41379	5.70406	9.06238	5.82083	5.27519	6.82456
	5.84464	6.00754	7.1657	8.63586	7.70438	6.06969	8.60394	5.29907	5.9084	7.10579
	5.86393	6.21078	6.96466	8.93378	7.238	6.12275	8.89197	5.60693	5.77423	7.05192
	6.13068	5.88864	7.17877	8.76816	7.64592	6.25448	8.3286	4.89423	5.47479	6.49364
	6.16495	5.96323	6.48557	9.11483	8.20304	6.05146	9.26563	4.64195	5.51901	7.31606
	5.94233	6.08774	6.77061	7.90418	7.77373	6.35654	9.14672	4.68046	5.74085	7.25167
	6.10554	6.30375	6.99901	7.90105	7.43817	6.03001	8.50565	4.85529	5.25683	7.34588
	6.07781	6.09584	6.47827	7.92298	7.37442	6.10231	8.79076	5.3881	5.51531	7.03985
	5.5791	5.92099	6.15336	7.92509	8.3094	6.96248	9.68046	4.90657	6.22715	7.61812
	5.49767	6.07613	7.28799	7.81906	7.19571	6.21514	8.86563	5.46914	5.40608	6.95758
	5.62234	6.19521	6.99017	7.80181	7.00993	5.97812	8.95201	5.99585	5.37691	7.64207
	5.92275	5.78148	6.89199	8.16502	7.51702	6.67467	9.16572	4.27904	5.51659	6.94956
	5.67263	6.02654	6.67855	8.11414	7.23791	6.64065	8.98732	4.91446	5.6232	7.15193
	5.77036	6.06084	6.73305	8.02808	7.6693	7.12317	9.58987	4.60689	5.48079	7.51661
	5.61606	5.8004	6.86408	8.05608	7.29916	6.15549	9.29462	5.57764	5.15634	7.42209
	5.35905	6.00012	6.77346	8.40223	8.25447	6.75479	10.7814	5.06506	5.46421	8.18925
	5.34204	6.04433	6.74699	7.88197	7.70111	7.00219	10.1759	4.88471	5.34418	8.3897
	6.06458	6.19261	6.59355	8.35959	7.50636	6.6425	9.17125	4.79175	5.46135	7.33265
	5.80445	6.20264	6.94873	8.50767	7.81757	6.21867	9.54029	4.71306	5.04089	7.18882
	6.03236	5.88835	6.58238	8.19072	8.01026	7.24195	10.0298	5.20184	6.17588	7.84666
	5.8025	6.03536	6.27362	8.07009	7.38846	6.87633	9.58305	5.19361	5.65176	7.15307
	6.13456	5.70766	7.0119	7.62422	6.87699	6.03561	8.73001	5.40645	5.26268	7.65983
	5.7155	6.11356	6.33337	8.15984	8.16112	7.29516	9.22193	4.92536	6.27312	7.73282
	5.87799	6.1149	6.84057	8.1256	7.12777	6.36736	9.00744	5.0093	5.77141	7.25719
	5.72016	5.97684	6.66503	7.98541	7.44767	6.25061	9.3965	5.69065	5.53986	7.03333
	5.66093	6.33112	6.60129	7.78218	6.89855	6.27618	9.04636	5.46364	5.66332	7.05572
	5.86873	5.8854	6.43698	7.95961	7.11954	6.80988	9.05865	4.96823	6.22473	7.72659
	6.032	6.10314	6.60769	8.31917	7.65375	6.76628	9.53866	4.90803	6.00554	7.88709
	5.62572	6.04574	6.97624	8.02092	7.1752	6.55633	8.78547	5.24095	5.76684	7.18863
	5.61065	5.99152	6.76345	8.20071	7.48327	6.37272	8.89055	5.18012	5.85145	7.0064
	5.94437	6.12785	6.96379	7.93643	7.31518	6.02344	8.9297	5.84125	5.34726	6.8969
	6.10423	6.30957	6.72739	8.61071	7.66193	6.51003	8.77816	4.79464	5.35123	6.80755
	6.14767	5.23259	6.04815	8.07834	7.04023	5.91839	9.2666	6.34158	5.26576	7.22932
	5.42934	6.0055	6.63372	8.09342	7.41914	5.72495	9.34695	5.53024	6.13484	7.19604
	5.92799	5.76615	6.85591	8.01252	7.33485	5.61177	9.47863	5.78394	5.847	7.10601
	6.10947	6.03124	6.83543	8.1113	7.37848	6.38368	8.45267	5.23622	5.2147	6.76255
	5.42768	6.14426	6.66997	8.3038	7.72217	6.45821	9.81296	5.02886	5.87825	7.74657
	5.58489	6.231	6.8202	8.40317	7.66473	6.57045	9.26731	4.7977	5.67521	7.49549
	5.4441	5.7991	6.99621	8.34275	7.49317	5.92235	9.17365	4.90781	4.98187	7.27619
	5.87979	5.72459	6.0862	8.15936	7.87601	5.96299	9.54214	5.11805	5.25692	6.81633
	5.5386	5.80552	6.9528	8.30208	7.57564	5.36756	9.03278	5.55946	5.55279	7.00929
	6.09788	5.65873	6.25894	8.57456	8.31532	5.68384	9.70982	4.72016	5.26119	7.15819
	5.90143	5.73866	5.98876	8.79825	7.97982	5.85918	9.95868	5.0196	5.72295	7.278
	5.52266	5.97745	6.79777	8.72221	7.89077	6.38051	10.386	4.7159	5.72597	7.36527
	5.99815	5.60113	6.2539	8.63203	7.47675	5.81594	9.59583	5.84202	5.33543	6.91746
	5.42436	5.95706	6.58353	8.78936	7.85006	5.45038	9.51351	4.8806	5.43816	6.83707
	5.82472	6.03018	6.60294	8.5706	8.03892	5.43791	9.5918	5.05033	5.53233	6.84881
	5.68028	5.44328	6.03212	8.77435	7.99497	5.11008	9.45019	4.74535	5.46488	7.10261
	5.9036	5.80508	6.01223	8.5667	7.76987	5.99012	9.85733	4.98737	5.60251	7.07885
	5.58082	5.66696	6.57107	8.73552	7.6042	5.79784	9.47882	5.1551	5.73902	7.02601
	5.69175	5.6469	6.40443	8.52885	7.80256	5.92039	9.57373	4.8195	5.15588	7.12943
	5.67479	5.79415	6.14555	9.15211	8.03276	5.40964	9.3316	5.32043	5.52797	7.22996
	5.68076	5.74852	6.93775	8.69068	7.86116	5.64412	8.76655	5.19288	5.58778	6.82518
	5.59902	5.44179	6.56075	8.23114	7.86182	5.51306	9.61285	4.98648	5.78796	7.18647
	5.89858	5.57463	6.04083	8.93675	7.96473	6.08226	9.56814	4.98694	5.6544	7.08014
	5.42172	5.43829	6.3806	8.54662	8.18865	6.15838	10.0876	5.08284	5.30743	7.22052
	5.65832	5.49806	6.42474	8.4863	8.16234	6.07292	9.3101	5.34165	5.57261	6.89232
	5.31981	5.60724	6.6829	8.1165	7.81171	6.13405	10.26	4.89992	5.5851	7.46968
	5.74854	5.95017	6.83692	9.00197	7.40574	5.46185	9.70275	4.86735	5.022	6.79757
	5.89966	5.36917	6.15441	8.60023	7.63019	6.0607	9.87846	4.93688	4.94859	7.01298
	5.70054	5.61581	6.1361	8.71659	7.916	5.70335	10.1614	5.1922	5.57	7.34411
	5.86756	5.75817	6.08507	8.9703	7.81459	5.66523	9.72206	5.16283	5.06991	6.8775
	5.69026	5.62625	6.1399	8.91693	8.25192	6.08322	10.1731	4.78409	5.23948	7.33949
	5.65416	5.62694	6.53131	8.47024	7.65892	6.09121	9.50641	4.88753	5.49958	7.5416
	5.92356	5.40236	6.11805	8.53423	8.0263	6.3093	11.2728	4.92661	6.08314	8.58952
	5.77744	5.37145	6.16273	8.8454	8.07968	6.03008	10.0965	5.31183	5.68604	7.35132
	5.8646	5.90558	6.42755	9.05388	8.22935	5.56961	9.17068	4.83762	5.29495	6.90048
	5.7007	5.51648	6.05572	8.94416	8.08472	5.91192	9.83679	5.43177	5.69659	7.54614
	5.69459	5.57856	6.92968	8.74302	8.06514	5.44285	8.37246	5.13199	5.34203	6.84992
	6.29778	5.79937	6.48857	8.8746	8.10571	5.78284	9.33197	4.79775	5.1127	6.81386
	5.99812	5.8037	6.78894	8.55668	7.47779	5.3566	9.17715	5.32788	5.62341	7.15968
	5.83464	6.12398	6.97196	8.94217	7.36704	5.04976	8.26584	5.05246	5.35488	6.86142
	5.96019	5.92798	6.45225	8.59774	7.63757	5.79707	9.53098	5.31339	5.48519	7.13822
	5.8575	6.25736	6.68143	8.99624	7.54464	5.83634	9.2084	4.46169	5.63377	6.97275
	5.79789	6.05127	6.52716	8.64362	7.66822	5.69564	9.88979	4.98174	5.47957	7.2047
	5.57676	5.99282	6.65152	8.90338	7.17623	5.72706	9.29695	4.8815	5.46678	6.89158
	5.74427	5.73595	6.62411	8.40635	8.12941	5.61377	9.74947	4.80864	5.36257	7.13842
	5.46038	5.47256	6.32019	8.5273	7.7595	5.54924	9.81093	5.12698	5.47908	7.21766
	5.64184	5.75825	6.80822	8.61448	7.53419	5.61355	9.23361	5.3521	5.86866	7.24647
	5.78065	5.47573	5.97286	8.62835	7.95449	6.24406	9.79133	5.00567	5.70898	7.30497
	5.83911	5.498	6.3923	8.53836	7.78613	6.18145	9.60971	5.10884	5.92464	7.28909
	5.64449	5.5707	6.74165	8.44662	7.55358	6.34139	10.2311	4.81754	6.09712	8.06362
	5.94097	5.75744	6.50817	8.98824	7.55264	5.96824	9.41695	5.08484	5.13742	7.29567
	6.06197	5.89894	6.65789	9.13671	7.54858	5.81129	8.96293	5.28498	5.23835	6.72696
	5.45986	5.85961	6.43859	8.55284	7.70259	5.70778	9.47715	4.93413	5.83258	7.20987
	6.29009	5.67755	6.5751	8.54066	7.53561	5.90496	9.84152	4.97176	5.24898	7.00716
	5.98201	5.82127	6.65973	8.71571	7.57193	5.8163	9.78717	5.0204	5.52638	7.26258
	5.97378	5.65297	6.45913	8.60741	7.92493	6.19422	10.3603	5.38301	5.37206	6.95986
	5.76127	5.59238	6.13413	8.70328	8.0591	6.29143	10.6731	4.98909	5.50096	7.68834
	5.69171	5.61103	6.77707	8.58601	7.89249	5.86439	10.0028	5.74515	5.29281	7.22239
	5.6856	5.63927	6.70651	8.86613	8.09299	6.05166	10.1215	5.24949	5.71781	7.5523
	5.94757	5.65018	6.88961	8.81907	7.88068	5.61313	9.70727	4.97213	5.8989	7.18209
	5.48702	5.91065	6.47592	8.93176	8.12077	6.68461	10.4903	4.87778	5.63101	8.07963
	5.52834	5.76076	6.52	8.49327	8.34239	6.92449	10.6756	4.99487	5.72106	8.49508
	5.51298	5.90167	6.76691	8.27218	8.03204	6.61869	10.4206	4.75641	5.51177	8.06377
	5.46742	6.03623	6.70519	8.52433	7.67119	6.06279	10.0205	5.02349	5.73028	6.99746
	5.88203	5.67218	6.86189	8.84233	7.80542	5.21611	9.64952	5.39955	5.35665	6.99222
	5.6471	5.76848	6.49899	8.19258	8.05649	5.88745	10.1236	5.44273	5.49011	7.15046
	6.11889	5.58767	6.59569	8.68897	7.98755	6.25811	10.2783	4.76077	5.29744	7.41077
	5.68836	5.84326	6.83303	8.48304	7.82455	6.10247	9.84002	4.67801	6.35216	7.36438
	6.07589	5.48374	6.62126	8.19845	7.76813	6.06322	9.76918	5.04934	6.23749	7.22164
	5.91359	5.67049	6.59168	8.59527	7.38072	6.0204	10.3084	5.15934	5.58386	7.47238
	5.65752	5.67092	6.64643	7.96085	7.62501	6.07891	9.90664	5.47398	5.57681	7.06582
	5.58621	5.73494	6.82349	8.45473	7.65249	6.39226	10.084	5.09691	5.69382	6.80251
	5.84802	5.68202	6.08981	8.48857	7.63261	6.09847	10.3617	4.63538	5.42887	7.14983
	5.81146	5.76365	6.642	8.31274	7.60127	6.05432	10.585	4.87872	5.45463	7.34876
	6.36959	5.26032	6.40201	8.62451	8.04168	6.62275	10.3945	4.58944	4.97097	7.34415
	5.60216	5.74976	6.63725	8.6852	7.58432	5.59162	9.88051	4.50043	5.51217	7.16758
	5.49515	5.93534	6.78808	8.77285	8.54665	5.85149	10.3375	5.02729	5.53483	7.4539
	6.06996	5.75356	6.56209	8.42161	8.32051	5.99684	9.69195	4.71987	5.75143	7.01943
	5.70341	5.55527	6.37703	8.79288	7.94906	6.07857	10.1418	4.7787	5.41719	7.12809
	5.91478	5.80119	6.59735	8.63205	7.56115	6.40359	10.24	5.22515	5.85542	7.28291
	5.60843	5.57281	6.11691	8.50521	8.4806	6.14987	10.4134	5.05895	5.58703	7.54571
	5.81909	5.87991	6.05485	8.62402	8.26141	5.86718	10.3554	5.77899	5.9099	7.50895
	6.00541	6.078	6.05226	8.985	7.80786	5.58141	10.0719	4.74549	6.11893	7.29857
	5.72744	5.58099	6.57134	8.62206	7.82533	6.20075	10.355	4.90614	5.48963	7.32554
	5.91396	5.52008	6.3986	8.51344	7.4507	6.24293	9.84324	5.5498	5.18934	7.63518
	5.49315	5.78184	6.24652	8.27294	7.73373	6.2175	10.0206	4.94982	5.70926	7.41928
	5.70823	5.56085	6.67345	8.69912	7.73396	5.91024	9.27527	5.23012	5.62903	7.23187
	5.73437	5.57886	5.99835	8.66251	7.96118	6.38982	10.6803	4.75437	5.13982	7.2268
	5.94276	5.83112	6.44821	8.61339	7.82314	5.85344	9.61984	5.20243	6.089	7.27965
	5.31265	6.19441	6.9473	8.42298	7.0964	6.40866	10.2896	4.68151	5.27778	7.21622
	5.68104	5.79913	6.43715	8.56776	7.60311	6.17815	10.5075	5.07932	5.19027	7.34616
	5.65421	5.57059	5.95635	8.73427	8.02811	6.01774	10.5663	5.36612	5.94604	7.80243
	5.62165	5.93182	6.93953	8.43775	7.55774	6.82863	9.64466	5.29935	5.66814	7.11611
	5.56184	6.01783	6.5372	8.40487	8.14498	6.0568	10.2342	4.85941	5.53795	7.43374
	5.53803	5.7912	6.48187	8.22936	7.80925	6.31882	10.2332	4.98363	5.51178	7.28419
	5.71749	5.5211	6.46646	8.35325	8.10897	6.26326	10.1455	5.2628	5.32442	7.22805
	5.49424	5.55629	6.25568	8.33499	7.79758	6.50989	10.2713	5.19056	5.1776	7.39573
	5.64612	5.49941	5.87042	8.30156	7.84149	6.20828	10.6343	5.37403	5.79895	7.92803
	5.30275	5.72418	6.02691	8.65981	7.72923	6.08244	10.6561	5.39425	5.55681	7.32576
	5.43209	5.64372	6.44647	8.29418	7.98057	5.95104	9.58522	4.80648	5.47632	6.97359
	5.51462	5.50167	6.44767	8.38672	8.45261	6.2433	11.2486	4.54093	5.52406	7.70422
	5.54876	5.39353	6.02735	8.90294	8.36021	6.2975	10.6204	4.97998	5.35181	7.52041
	5.86103	5.43097	6.24303	8.36781	8.21166	5.91976	10.5195	5.22281	5.98237	7.23783
	5.96999	5.68061	6.12335	8.64829	7.72796	5.62097	9.23826	4.97842	5.6205	7.06122
	6.39506	5.74053	7.10213	8.88163	7.60148	5.00464	8.84695	5.18936	5.25788	6.74718
	5.9072	5.67372	6.46664	8.67827	7.60632	5.59012	9.73267	5.1625	5.41211	7.0373
	5.71969	5.89006	6.92632	8.46227	7.78669	5.84927	9.214	4.85279	5.37436	7.15909
	5.92904	5.89691	6.40853	8.44473	7.83879	5.99118	10.3109	4.9448	5.35985	7.06563
	5.70067	5.65409	6.27789	8.71453	8.19659	5.7625	9.78473	5.37232	5.29108	7.4165
	5.46616	5.52394	6.70406	8.55192	8.04228	6.03587	9.99791	5.10573	5.28507	6.96832
	5.80639	5.66411	6.5598	9.08335	7.87364	5.90987	10.005	5.055	5.45035	7.60643
	6.18686	5.74934	6.94474	8.9558	7.60989	5.73838	9.23589	4.92182	5.49359	6.38663
	5.77539	5.62016	6.86537	8.68807	7.36616	5.36509	9.48644	4.99869	5.43906	7.04473
	5.8587	5.47338	6.53759	8.56764	7.69073	5.38588	9.2801	5.1337	5.38358	7.26241
	5.92106	5.77113	6.50338	8.86024	7.58615	5.49293	9.83567	5.34182	5.27137	7.09762
	5.78557	5.96603	6.29108	8.86853	8.10291	5.77657	9.75715	5.48222	5.60671	7.3024
	5.5196	5.66492	6.64869	8.72993	7.7114	6.2977	10.267	5.11023	5.30472	7.19517
	5.73691	5.46581	6.36805	8.06882	7.86896	6.08026	9.96318	4.84447	6.12695	7.30894
	5.69459	5.75558	6.65919	8.61003	8.05311	5.78477	9.87777	4.905	5.39561	7.60199
	6.07198	5.59664	6.44227	8.84459	8.53388	6.3154	10.6029	5.01267	5.36873	7.62841
	5.76586	5.6405	6.67387	8.12961	7.57195	5.62491	9.22211	5.65825	5.70971	7.09069
	5.64451	5.61893	6.53759	8.45075	8.26444	5.67763	10.1764	5.00012	5.23251	7.01201
	5.78262	5.61074	6.56401	8.98004	8.37699	5.90369	9.75884	4.81886	5.58818	7.37593
	5.60862	5.80877	6.80729	8.48018	7.21922	5.50649	9.46092	5.24602	5.54164	6.97824
	5.71799	5.72992	6.37693	9.01793	7.63909	5.88052	9.56157	5.0463	5.57047	7.14276
	6.06886	5.81133	7.1211	8.95891	7.83394	5.3729	9.57621	5.10272	5.10174	6.84584
	5.50527	5.70109	6.65641	8.6232	7.91768	5.57572	9.81833	5.1553	5.41653	7.11188
	6.11262	5.69953	7.14549	8.15928	7.96134	5.57282	9.77983	4.75567	5.48366	7.02873
	6.15112	5.84274	6.58485	9.00732	7.69443	5.78845	9.23422	4.72237	5.25738	6.92843
	5.71789	5.39511	6.74208	8.5917	8.16353	5.78642	9.97922	5.25037	5.38893	6.98159
	6.16359	5.49483	6.81231	8.3455	8.19328	5.75852	9.63383	5.48836	5.66426	7.02422
	5.57592	5.7395	6.62581	8.18194	7.94599	6.10325	9.9125	4.87144	5.42556	7.22304
	5.88431	5.87384	6.94294	8.52273	7.98053	6.04377	10.4823	4.7901	5.48349	7.39498
	6.02858	5.75128	7.36626	8.65575	7.71247	5.50324	10.2032	5.29891	5.28669	6.93495
	6.22027	5.72686	6.89287	9.00121	7.80487	5.40362	9.78209	5.04288	5.16492	6.95261
	5.82193	5.537	7.04932	8.52363	7.49572	5.44846	9.53159	5.22816	5.00784	6.97316
	5.8181	5.54538	6.8107	8.60204	7.9269	5.66918	9.35182	5.18106	5.15544	6.8505
	6.18315	5.63537	6.99073	8.96537	8.27359	5.52906	10.1147	4.84185	5.36542	7.1245
	5.88323	5.35772	6.23961	9.04588	8.19897	5.98435	10.2383	5.35111	5.56185	7.44909
	6.03158	5.52403	6.6577	8.76434	7.73529	5.88529	9.49146	4.98583	5.14806	7.14402
	5.84046	5.84276	6.916	8.37568	7.81058	5.65363	9.49739	4.87846	5.50494	7.22055
	5.85907	5.64992	6.86185	8.5059	7.74771	5.40418	9.15657	5.93359	5.44207	6.9533
	6.01535	5.47625	6.88022	8.73184	7.63141	5.90888	9.58075	4.57566	5.55049	7.40468
	6.10534	5.56508	6.80977	8.8295	7.69701	5.5178	9.98628	5.13841	5.17322	6.98863
	5.85723	5.52601	6.7484	9.00463	7.06746	5.76057	10.0669	5.46791	4.82584	6.98608
	5.87559	5.71549	6.84001	8.74188	7.53798	6.19311	8.7312	5.29678	5.48218	6.92374
	5.76515	5.52724	7.02692	8.64106	7.31339	5.35439	9.26219	5.60786	5.58097	7.10291
	5.93098	5.85246	7.0286	8.41684	7.12921	6.09455	8.62072	5.41862	5.45215	6.82024
	5.63677	5.70112	6.20477	8.92508	7.63946	5.6521	9.73899	5.33656	5.32172	7.09312
	5.54087	5.85504	7.02737	8.87641	6.79543	5.69964	9.1321	5.79995	5.28268	7.08106
	6.13416	5.67395	6.47784	8.7237	7.14768	6.05008	9.63532	5.85147	5.21778	6.86193
	5.60307	6.07936	7.22429	9.06444	7.22793	5.89654	8.34146	5.43537	5.67351	7.04213
	5.13431	5.78021	6.70708	8.47437	7.73171	6.62386	8.75686	4.78081	5.4005	7.11791
	6.10869	5.47304	6.15242	8.58205	7.78468	5.4283	9.67786	5.33781	5.20019	7.13437
	5.79998	5.75357	7.04988	8.39407	7.41569	6.16782	8.96499	6.16238	5.43256	7.00147
	5.81432	5.62281	6.58505	8.67318	8.03982	5.53241	9.02885	5.57335	5.54599	6.85343
	5.64964	5.61838	5.94726	8.94297	8.14974	5.8859	9.79996	5.02981	5.37073	7.24754
	5.9455	5.55882	6.53813	8.84524	7.34318	5.61965	10.0525	5.07067	5.25505	7.15019
	5.80703	5.61706	7.04411	8.45344	7.20674	5.21665	9.27694	4.80275	5.33011	7.02421
	5.73574	5.57039	5.97967	9.12315	8.79829	5.85248	10.1581	5.16278	5.18342	7.33343
	5.92574	5.93772	7.17592	8.59224	7.44964	6.4281	9.49781	5.14285	5.50764	7.6705
	5.92261	5.4631	6.33536	8.29603	7.70388	5.85055	9.68875	5.32767	5.39228	7.21299
	6.15491	5.73763	6.34794	8.9341	8.17221	6.19873	9.69991	4.55901	5.46535	7.13384
	5.78763	5.65435	6.81923	8.0272	7.85869	5.90445	9.6671	5.13584	5.53983	7.0577
	6.30774	5.41882	6.10197	8.41078	8.44111	5.68572	10.1384	5.18544	5.59078	7.08896
	5.87288	5.69145	6.21327	8.3489	7.74562	6.04379	10.0645	4.7376	5.30653	7.28047
	6.17957	5.58721	6.32363	8.7429	7.96724	5.81094	9.72765	5.35066	5.17899	7.51566
	6.08538	5.45293	7.34967	8.38148	7.34287	5.19225	9.05141	5.63578	5.32586	6.85961
	5.97875	5.52	6.24064	8.61562	7.81305	5.53255	9.81128	5.35679	5.32535	6.87778
	6.3272	5.35867	6.52642	8.16687	7.92848	5.62729	9.86137	5.5978	5.57001	6.95805
	6.12827	5.84862	7.24889	8.93189	7.30494	5.85506	8.65089	5.50054	5.38814	6.7836
	5.52467	5.68957	6.85741	8.75473	7.84495	5.84961	10.0798	5.49403	5.64295	7.4558
	6.1719	5.38036	6.45016	8.46822	8.04692	5.43967	9.67309	4.63631	5.74049	7.08623
	5.79281	5.50854	6.05438	8.71645	7.90876	5.63784	10.0611	5.10182	5.95106	7.61219
	6.20604	5.63765	6.81313	8.48249	7.81672	5.47553	9.6363	4.79577	5.5017	6.90597
	5.93786	5.68542	6.83509	8.53846	8.03776	5.85749	9.62411	4.78143	5.61792	7.29607
	6.1147	5.87949	6.51821	8.6684	7.76563	5.70647	9.9357	4.58125	5.34187	6.90431
	6.43046	5.8428	6.5294	8.73039	7.36596	5.69561	10.2917	4.83738	5.08387	6.9805
	6.65863	5.51747	6.95822	8.93262	7.62412	5.41922	9.53408	5.03625	5.34954	6.94774
	6.30169	5.41166	6.51364	8.28311	7.47802	5.57873	9.72899	5.75884	5.38252	7.41188
	6.10992	6.03216	7.18085	8.40617	7.77721	5.75509	10.2468	4.73029	5.35692	6.88035
	6.17553	5.64596	6.56025	8.52958	7.24749	5.22773	9.77573	5.0301	5.46741	6.95707
	6.31602	5.46819	6.59385	8.46511	7.30332	5.55136	10.2225	5.07792	5.62161	7.39294
	6.30535	5.24087	6.73939	8.29924	7.59937	5.70268	9.9139	5.585	5.59833	7.01372
	6.24387	5.56836	6.69205	8.63818	7.74507	5.86767	9.43865	5.50233	5.61061	7.14288
	6.32331	5.4315	6.16275	8.7179	8.16162	6.09732	10.5055	4.96209	5.60238	7.21093
	6.06496	5.69086	6.7319	8.76307	7.74614	5.47018	9.81383	5.14934	5.39743	7.05845
	6.21379	5.7351	6.94453	8.70758	6.8654	5.7732	9.49873	5.46202	5.14338	6.8788
	6.0916	5.80128	6.87876	8.69821	7.33529	5.47528	9.60079	5.10828	5.38626	6.97859
	6.01561	5.88101	7.36013	8.81843	7.74151	6.27157	9.55638	4.99472	5.53642	6.94418
	6.06725	5.8362	6.97021	8.69538	7.7421	5.74593	9.60533	5.13158	5.05437	6.92114
	6.13627	5.72639	7.26929	8.47614	7.46932	5.60599	9.5978	4.7829	5.68389	6.83354
	6.05446	5.7287	7.42683	8.65272	7.47916	5.48509	9.50868	4.87267	5.18235	6.89154
	5.6743	5.89909	6.90344	8.78141	7.24329	6.47969	8.97618	5.10829	5.9514	7.03249
	6.1899	5.70802	6.87109	8.48368	7.60336	6.09467	8.41992	5.33486	5.26878	6.9459
	5.98529	5.83156	6.96644	8.70844	7.97677	5.74229	9.46276	5.40844	5.18623	6.8622
	6.03084	5.76492	7.21033	8.21471	7.82864	5.6061	9.37388	5.13014	5.16051	7.03107
	5.79182	5.41998	6.65819	8.73126	7.7572	5.75543	9.40882	4.95571	5.52531	6.80074
	6.29921	5.85049	7.16327	8.66329	7.66172	5.68418	9.79637	5.1294	5.23047	6.62093
	6.19605	5.71764	6.88418	8.36678	7.19164	5.87267	9.67299	5.44851	5.36899	7.27721
	6.10148	5.42911	7.50347	8.46642	8.11354	5.29008	9.02772	5.64364	5.37294	6.96154
	6.25653	5.64899	7.00352	8.61481	8.04092	5.78813	9.22006	5.29083	5.14504	6.68922
	6.39928	5.6944	6.96586	8.67916	8.08094	5.43062	9.6711	5.20157	5.02476	6.62739
	6.44958	5.61086	6.57293	9.04984	7.85206	6.13183	10.0834	4.91746	4.94415	7.20901
	6.25936	6.13938	8.30954	8.87711	7.59416	5.71929	8.93672	5.29331	5.35458	6.51143
	6.01255	5.49901	6.73188	8.42516	7.83421	5.82024	9.5831	5.2624	5.44154	7.14268
	5.9496	5.74494	7.1098	8.899	7.47286	5.4888	9.41146	5.1042	5.36656	6.68735
	6.17816	5.81158	7.13332	8.72221	7.541	5.65025	9.00657	5.55681	5.37667	7.05017
	6.02485	5.68264	7.20616	9.14967	7.48478	5.52671	9.17557	4.88758	5.44272	7.04087
	6.0796	5.67949	7.12488	8.62536	7.7133	5.85269	9.28135	5.33631	5.29339	6.89676
	6.15008	5.68826	6.94896	8.57309	7.93012	5.40386	9.66137	4.77825	5.37385	7.35884
	6.09414	5.65004	7.49922	8.96879	7.94451	5.65001	9.39059	5.45989	5.68507	7.06586
	6.271	5.40681	6.98634	8.68036	7.33632	5.79831	9.73435	5.14449	5.17548	7.12873
	5.77587	5.67588	6.98111	8.48749	7.70789	5.99275	9.22494	5.12123	5.44844	7.06803
	6.20305	5.31876	6.73022	8.66543	7.83892	5.7947	9.36783	5.46595	4.93652	6.95804
	6.15591	5.87583	8.18214	8.37523	8.16828	5.33653	9.24275	5.63981	5.53491	6.93552
	6.4308	5.71334	7.20772	8.43674	7.74032	5.96113	9.83211	5.5317	5.34107	6.85272
	6.02295	5.56472	6.80208	8.97626	8.13112	5.97262	9.6459	4.73433	5.2457	6.8763
	5.65232	5.80695	7.14388	8.41915	8.21799	5.47967	9.68006	5.29206	5.62216	7.02028
	5.90346	5.53552	7.32387	8.59464	7.99264	5.66856	9.79197	5.40648	5.34589	6.85132
	5.97227	5.27537	7.02259	8.61383	8.03965	5.59481	9.65052	4.9458	5.34365	6.57429
	6.08209	5.51661	6.99892	8.59465	8.04043	5.50531	9.44899	4.91177	5.47823	6.86506
	6.29945	5.77434	7.62376	8.99134	7.86144	5.28084	8.83635	4.86432	5.19611	6.54148
	6.02975	5.46501	6.9243	8.70809	7.73768	5.41392	8.74852	5.92848	5.13267	6.94039
	6.79895	5.61895	7.57299	8.85584	7.79626	5.09966	8.83253	5.34344	5.21155	6.46568
	5.8595	5.76924	7.06284	8.98183	7.9996	5.8488	9.56326	5.22869	5.24566	7.0966
	6.00697	5.73941	6.67407	8.70292	7.67778	5.5136	9.35641	5.5	5.46363	6.84174
	6.36551	5.46052	7.31302	9.06756	7.84774	5.22155	9.08668	5.36814	5.12843	6.79129
	6.37084	5.27603	7.19523	8.52773	7.97708	5.41839	8.98716	5.80178	5.08143	6.85006
	6.30118	5.75448	7.213	8.65664	7.63255	5.43195	9.20793	5.06023	5.12222	6.81879
	6.02959	5.29123	8.22774	8.58173	7.54724	5.41173	8.93663	5.90671	5.23224	6.60855
	6.02591	5.6672	7.28598	8.49681	7.42151	5.47061	9.21197	5.2387	5.14029	6.63775
	6.2379	5.5867	7.20556	8.87005	7.8026	5.46601	9.26606	5.17423	5.1839	6.68941
	6.11051	5.64978	7.16798	9.08736	8.12475	5.57748	9.35951	4.95524	5.5514	6.58131
	6.03148	5.68581	7.21582	8.78656	8.10874	5.91422	9.15781	5.3575	5.10082	7.04253
	5.71815	5.54586	6.83865	8.8454	7.71553	5.7569	9.36974	5.52187	5.59374	7.02806
	5.88134	5.52753	7.10508	8.68844	8.02735	5.57678	9.47321	5.36784	5.65331	6.95053
	5.74019	5.2733	7.0723	8.65606	8.47194	5.69186	10.393	5.07561	5.36884	6.97124
	5.75352	5.62351	7.39607	8.5937	7.65654	5.45602	8.95106	5.1757	5.32117	7.13232
	6.01978	5.67615	7.37764	8.53498	7.69027	5.36702	9.65598	5.47605	4.90283	6.80702
	5.93068	5.37727	6.8338	8.5599	7.88729	6.17819	10.302	5.23732	5.45807	7.17454
	6.0738	5.74605	6.38989	8.96708	7.5582	5.65479	9.68047	4.97628	5.29927	7.09919
	5.7835	5.36241	6.88466	8.76748	8.10308	5.43513	9.85407	5.33203	5.45602	7.22911
	6.28782	5.4864	6.79636	8.66964	8.40853	5.48057	9.50476	5.00593	5.34173	6.98306
	6.19362	5.39401	7.57381	8.75496	7.64074	5.52939	8.78925	5.4113	5.26333	6.66326
	6.08884	5.45342	7.82297	8.55748	7.30265	5.37396	9.2613	6.04808	5.75103	6.97809
	6.03431	5.76127	7.5404	8.96294	7.79469	5.1483	8.91109	5.50131	5.30525	6.84824
	6.42522	5.49906	7.18648	9.2232	7.46358	5.20535	9.43153	5.15634	5.47235	6.96473
	5.97435	5.38661	7.15948	9.03225	8.00133	5.61731	9.19266	6.27311	4.96303	7.62585
	5.96888	5.53985	7.03088	8.58499	7.99717	5.56362	9.0777	5.61581	5.29044	6.95057
	5.82836	5.75729	6.97498	8.52194	8.0206	5.85225	8.98309	4.95555	5.25336	7.21412
	6.36312	5.50749	7.10864	8.87059	7.45515	5.70783	8.43686	4.88458	5.07626	6.73304
	5.99243	5.58939	6.69183	8.6236	7.52894	5.74336	9.20856	5.31038	5.03195	6.84329
	5.94159	6.16635	7.09122	8.80592	7.23983	6.26606	9.15342	4.71259	5.20839	6.2514
	6.3539	5.56197	6.96084	8.37788	7.42035	5.29947	8.82608	4.89836	5.10235	6.6537
	6.3608	5.47232	7.08938	8.37434	7.37241	5.40699	8.8772	4.65224	5.26109	6.8773
	6.15419	5.57686	7.43947	8.45841	7.48695	5.33051	8.74152	4.88323	5.46954	6.73857
	6.04883	5.87862	7.17988	8.84484	7.07246	5.59893	9.56348	4.84367	4.93754	6.52378
	6.00516	5.46508	6.77276	9.05959	7.79514	6.02706	10.1406	5.34158	5.43202	6.81625
	6.14599	5.31992	6.82758	8.32162	6.9265	5.82407	9.66349	5.26417	4.83934	6.94111
	5.59817	6.26291	7.17022	8.99395	6.60003	6.61654	8.50579	4.8132	5.27206	6.84548
	5.78998	5.95234	7.1104	8.99617	6.8861	6.28917	8.94201	5.06837	5.2205	6.63051
	5.88173	5.84547	7.18937	8.98417	7.30873	6.49786	9.59173	4.93713	5.37133	6.69405
	6.69311	5.81238	7.13898	8.86898	6.96318	5.44268	8.88272	4.72295	5.49147	6.69198
	6.51621	5.75474	7.33518	8.82103	6.93399	5.58632	9.02484	5.3441	5.26538	6.37701
	5.90717	5.52276	7.42863	8.69533	6.89703	5.36249	8.73123	5.14177	5.14064	7.14662
	5.60014	5.52352	7.03146	8.60651	7.24538	5.62678	9.4179	4.97672	5.56651	6.69438
	5.76889	6.0033	6.87584	9.04592	7.49329	6.79849	9.29128	4.98282	5.3964	7.1524
	5.84334	5.8079	7.10729	8.39463	6.88311	5.54266	9.74265	5.48295	4.74966	7.047
	6.11528	5.74566	7.80643	8.76029	7.32887	5.66582	9.58043	5.58461	5.3218	6.90784
	5.7778	5.46932	6.7188	8.39607	7.36927	5.57352	10.5583	5.27568	5.24421	7.077
	5.86363	5.7121	7.13042	9.07512	7.43444	6.43141	9.66694	4.65879	5.54948	7.17257
	5.82203	5.83301	7.24627	9.00104	7.22924	5.78767	8.93736	5.20085	5.37006	7.10689
	6.45699	5.63798	7.64624	8.73735	7.48217	5.66806	9.14481	5.24318	4.8509	6.71663
	5.72628	5.85242	6.7632	8.86216	7.421	6.41994	8.61813	5.19799	5.63902	7.04815
	6.06333	5.85713	7.5558	8.64044	7.16636	5.60168	8.68117	5.31031	5.52076	6.88557
	6.03771	5.69659	6.99408	8.86935	7.25745	5.52126	8.84205	4.93643	5.414	6.77083
	6.49007	5.52049	6.43021	8.65866	7.35848	5.81818	9.12193	5.51973	5.26986	6.94535
	6.07594	5.60675	6.80889	8.94008	8.15119	5.66758	9.50644	5.15832	5.19792	6.75866
	6.36366	5.56468	6.83783	8.49669	7.23836	5.53291	9.49738	5.24959	5.58428	7.01789
	6.18609	5.41473	7.11931	8.49589	7.39117	5.26927	9.03067	5.77034	5.46326	6.90201
	5.71589	5.5256	7.11897	8.93781	7.34752	5.26541	9.26332	5.2686	5.46426	7.09785
	5.68588	5.56396	6.93479	8.83331	7.18569	5.7481	9.2616	5.65804	5.49671	7.28285
	6.15765	5.67031	6.72827	8.65595	7.30903	6.02422	9.36938	5.24718	5.26232	7.13528
	5.99622	5.70813	6.69676	9.20042	7.45379	5.85461	9.46491	5.1197	5.59903	7.3042
	6.21644	5.56462	6.85098	8.72213	7.08098	5.62697	9.56634	5.97744	5.21955	7.34823
	6.22034	5.78312	7.14726	8.707	8.29398	5.82278	9.36719	5.48527	5.2614	7.09547
	6.13665	5.79747	7.45016	8.47899	7.95353	5.91556	9.28807	5.46139	5.47338	7.03633
	6.79024	5.71828	7.01547	8.85678	8.09262	5.71495	8.94632	5.18996	5.48428	6.99574
	6.16492	5.51423	7.01302	8.49342	8.64187	5.69118	9.54118	5.46506	5.34712	7.16652
	6.43589	5.84644	7.44797	9.03562	8.10483	5.75262	8.78874	5.17161	5.43408	6.99252
	6.46858	5.70301	7.15438	8.47515	8.34158	5.56781	9.36247	5.48239	4.95493	6.91802
	6.45798	5.48059	7.12988	8.64263	7.71028	5.5497	9.00981	5.38488	5.13614	6.80512
	6.13033	5.56692	7.16093	8.66708	8.43443	5.50197	9.11598	5.39131	5.4182	6.73905
	5.89836	5.65775	7.06514	8.22776	8.35323	5.7598	9.40437	5.87869	5.65677	7.12803
	6.37962	5.45173	7.42487	8.70066	7.54837	5.11616	8.52759	5.24171	5.45702	6.60693
	6.65614	5.55824	7.42036	8.46758	7.02005	5.51695	8.95938	4.97649	5.40856	6.93704
	6.59266	5.60614	6.58092	9.28471	7.70078	5.29321	8.9051	4.81495	5.36926	6.80553
	6.09259	5.63373	6.92268	8.97283	7.96031	5.44275	9.47342	5.98548	5.49062	6.85946
	6.17242	5.5902	7.36373	8.7306	7.04324	5.42555	8.80183	5.82682	5.13111	6.88295
	6.04641	5.94623	7.47581	8.32967	7.18476	5.47743	9.27073	5.30981	5.3455	6.91326
	6.28364	5.89031	7.0976	9.31099	7.89332	5.27196	8.92667	5.97105	5.35589	6.84722
	6.3405	5.55948	7.00214	8.69112	7.75773	5.91735	9.99019	5.08406	5.92332	7.39637
	6.22593	5.44168	7.01064	8.68779	7.48372	5.27618	9.75595	5.28861	5.36584	6.8534
	6.07691	5.39594	6.43152	8.74243	7.94539	5.65093	10.0648	5.88726	5.32951	7.25153
	6.16952	5.6683	6.81139	8.65944	6.86109	5.61589	9.30833	4.78665	5.37574	6.93508
	6.68691	5.94814	7.0621	8.79317	6.93253	5.68618	9.50059	4.5979	4.94322	6.89714
	6.28297	5.51524	7.39975	8.48721	7.37448	5.41316	9.49402	5.4666	5.23373	6.8445
	6.13921	5.27496	6.70168	8.51348	7.03631	5.40431	9.28932	5.61844	5.57178	7.24757
	6.24099	5.57622	7.14496	8.64959	7.51884	5.50755	9.77257	5.56205	5.42258	7.18152
	6.27776	5.51363	7.52014	8.58659	6.9164	5.31022	9.56414	5.16986	5.47827	6.87307
	6.22368	5.9297	7.72885	8.8262	6.69565	5.28389	8.8993	5.47979	5.69151	6.76864
	6.21302	5.86492	6.92855	8.86245	6.95356	5.22327	8.75547	5.67495	5.31273	6.79801
	6.29089	5.74283	6.75413	8.55489	6.78775	5.99372	9.20338	4.91009	5.37126	6.85471
	6.04701	5.72508	6.69365	9.20154	7.33503	5.69585	9.46981	5.12054	5.33167	6.96655
	6.11068	5.89733	7.18346	9.15733	7.1801	5.68067	9.13724	4.67005	5.1259	6.62356
	6.08886	5.68348	6.94351	8.76679	6.70064	5.62807	9.29005	5.09297	5.18654	6.86336
	6.37451	5.91976	7.13483	8.88427	7.15745	5.68995	8.47547	5.49248	5.18162	6.92058
	6.40699	6.26167	7.60311	9.24837	6.8311	6.09487	8.20026	5.18165	5.13243	6.39378
	6.22571	5.8428	7.55216	8.81844	7.3134	5.49425	8.8672	4.62242	5.15923	6.61244
	6.04674	5.73874	7.38135	8.8057	6.95916	5.44767	9.18669	5.02376	5.00588	6.76196
	5.9073	5.69163	7.0677	8.58749	6.58431	5.86949	9.32872	5.41089	5.17919	6.62402
	6.09219	5.65629	7.51699	8.84539	6.76656	5.64264	9.05286	5.29947	5.29561	6.9998
	6.15584	5.56472	7.24408	8.57245	6.78114	5.65506	9.01699	5.17984	4.84963	6.85045
	5.94322	5.61225	6.93115	8.92011	7.40092	5.95293	9.53415	4.94513	5.33464	7.27861
	6.01739	5.39635	7.0496	9.00666	6.90199	5.52087	9.35032	5.3422	4.98759	7.12662
	5.81525	5.26698	6.98385	8.45805	6.80415	5.83211	9.39527	5.36494	5.17484	6.89479
	6.22822	5.90676	6.91942	8.60293	6.6502	5.53163	8.79893	5.64491	5.39381	7.02408
	6.52162	5.91951	7.1481	8.78134	6.51005	5.55285	7.9741	5.58581	5.3604	6.34696
	6.26856	5.83877	7.4897	8.57197	6.66919	5.48773	8.33003	5.06248	5.27655	7.07715
	6.00063	5.53921	6.75894	8.94661	7.1813	5.97778	9.35047	5.03063	5.28757	6.99015
	6.00475	5.86647	6.94863	9.19891	7.52737	5.86509	9.13776	4.80231	4.84847	6.95919
	6.29428	5.72659	6.86144	9.09445	7.03777	5.82781	9.35632	5.19624	5.29047	7.09103
	5.77465	6.09462	7.23615	9.1909	7.17362	5.53117	8.93785	4.96981	5.38787	6.8306
	6.21198	5.80456	7.15446	8.80808	7.15462	5.656	8.48883	5.00155	5.16289	7.2997
	6.16814	6.06267	7.13308	9.07881	6.77319	5.43315	8.66579	5.45682	5.27136	6.88865
	5.59613	5.73788	6.31418	9.0842	7.65118	5.84828	9.20086	5.29603	5.37767	7.03261
	6.19173	5.86039	7.44098	8.63149	6.93865	5.28725	8.73727	5.96286	5.44254	6.88746
	5.99313	6.35767	7.21601	8.78084	7.23765	5.40836	9.17593	5.32116	5.36457	7.00747
	6.291	5.94868	7.39364	8.52193	6.98419	6.08794	9.11281	4.79418	5.6858	6.92167
	5.66092	5.44368	7.07857	8.58859	7.26416	6.22151	9.28272	5.76421	5.24848	7.19766
	5.9971	5.76851	7.75661	8.49575	7.14328	6.10819	9.02788	4.84999	5.11405	6.84837
	6.18003	5.81274	6.9193	8.90928	7.71761	5.64806	8.8433	4.90108	5.66087	6.93589
	6.13635	5.90785	7.23124	8.88211	7.49195	5.69188	9.00888	4.82811	5.41481	6.62584
	5.71658	5.76935	7.05736	8.40411	7.39345	5.51686	9.19987	5.38699	5.31908	7.1226
	6.18935	5.69626	7.19132	8.80033	7.28077	5.63405	8.52908	5.02594	5.44446	6.77167
	6.04927	6.01592	7.19924	8.61273	7.04102	5.72309	8.74552	4.86003	5.42152	7.11652
	5.92586	5.68851	6.98045	8.55654	7.33409	5.6879	9.1136	4.98677	5.15998	7.16335
	5.93729	5.39054	6.55013	8.77623	7.0403	6.24432	9.01485	5.80076	5.29845	7.11948
	5.87259	5.85334	7.05471	9.0134	7.14382	5.86479	8.69818	5.51968	5.4292	7.21304
	5.88416	5.87115	7.49883	8.88188	7.05766	6.38768	8.78289	5.05655	5.50894	6.71998
	5.77984	5.58372	6.19156	9.11719	7.79037	6.57616	9.78105	5.08613	5.47753	7.69024
	5.96214	5.76264	7.19544	8.42705	7.1902	5.33726	9.07636	4.81477	5.29157	7.02323
	5.77618	5.69107	6.71567	8.40428	7.3048	6.23489	9.23356	4.94941	5.96258	7.1911
	5.87114	5.66875	6.253	8.3754	7.44552	6.23246	9.81286	4.99806	5.7139	7.68289
	5.78558	5.99942	7.116	8.61778	7.23824	5.91242	9.25818	4.72265	5.45031	7.27559
	5.73291	5.55027	7.21944	8.86885	7.78154	5.83286	9.48431	5.47117	5.57102	7.27017
	5.95824	5.70573	6.89613	8.86236	7.07719	6.19793	9.71648	5.89119	5.43174	6.97814
	5.80736	5.92455	6.72275	9.11844	7.30658	6.7392	9.29807	4.8041	5.26427	7.32956
	6.30596	5.69689	7.08659	9.01291	7.45897	6.22419	9.89949	4.76055	5.25313	7.02376
	6.24166	6.26717	7.90516	8.96871	6.65188	6.39996	8.83725	5.16145	5.27075	6.72713
	5.8447	5.75521	7.10075	8.38208	6.96269	5.42048	9.1012	5.6418	5.40305	7.11459
	5.99869	5.48486	6.91752	8.26554	7.0892	5.85116	9.30739	5.34889	5.25875	6.92264
	5.91979	5.43544	6.65933	8.59109	7.73492	5.72821	10.2649	4.96749	5.43993	7.15974
	6.01042	5.70998	7.02247	9.07591	7.42549	5.54787	9.61005	5.46445	5.53371	6.82939
	6.21739	5.85103	6.99469	8.35054	7.51019	6.06146	9.95947	4.69055	5.27753	6.82395
	5.90549	5.45724	6.71383	8.49931	6.58934	5.33149	8.90851	5.75301	5.81137	7.44046
	5.89935	5.84739	7.40221	8.67723	6.98807	5.13836	8.90336	5.51181	5.27917	6.96299
	6.2289	5.72055	6.45676	8.97713	7.12598	5.6511	9.29826	5.08626	5.27623	6.73454
	6.22385	6.07369	7.96169	8.12771	6.67059	5.28095	8.58063	5.32288	5.16209	6.34135
	6.23223	5.65422	6.72341	8.71443	7.01484	5.62033	9.24441	5.47232	4.82963	6.75484
	6.1272	5.47301	7.11677	8.4159	6.81111	5.21042	9.0335	5.69148	5.46514	6.94083
	6.22622	5.7671	6.95717	9.00721	7.18737	5.54314	8.90042	5.27656	5.25359	7.11081
	6.44558	5.59768	6.55132	9.06905	7.11715	6.15674	9.14623	4.87547	5.16607	6.88338
	6.02249	5.52079	7.15299	8.61422	7.18244	5.5299	8.66533	5.36246	5.21117	6.80537
	6.0641	6.07738	7.54891	9.04999	6.58864	5.56327	8.94082	5.39427	5.26355	6.86415
	6.31957	5.4877	6.47009	8.63844	7.11785	5.47891	9.23255	4.73018	4.99967	6.90296
	6.42138	5.68441	6.9895	8.90697	7.15453	5.65439	9.39732	5.10643	5.24974	7.3703
	6.30925	5.8404	6.76401	8.90597	6.86615	5.36174	8.82133	5.21168	5.51892	7.02201
	6.03836	5.78511	7.57236	8.71974	6.78068	5.88224	9.5926	4.92755	5.25389	7.18699
	6.47926	6.12246	6.87618	9.27274	6.88461	5.31164	9.07258	4.88203	5.23712	6.96701
	6.70005	5.83008	6.90674	8.69251	7.08004	5.50551	9.30048	4.73896	5.2163	7.00245
	6.42228	5.68961	6.80267	8.79585	7.13171	5.77661	9.733	5.24433	5.31456	6.96425
	6.18792	5.73397	7.35039	8.70838	6.96745	5.85243	9.20577	5.47906	5.55712	7.07678
	6.15229	5.68867	6.94189	8.85605	6.5028	5.66248	9.04863	5.22931	5.44775	7.06198
	6.08086	5.87739	7.59246	8.57882	7.45084	5.61954	9.10263	5.24286	5.21894	6.77972
	6.2151	5.8205	6.37909	8.95468	7.155	5.56633	9.26919	5.58951	5.84207	7.09584
	6.28441	5.63959	7.64662	8.39629	6.8055	6.01231	9.06459	5.33668	5.26576	6.91761
	6.37366	5.52103	7.02153	8.82424	7.45006	5.79331	8.8847	5.19961	5.44967	6.92018
	5.95083	5.64748	7.27292	8.64097	7.77615	6.00123	9.7204	5.09516	5.46351	7.0573
	6.12005	5.76261	6.69017	9.09435	7.48479	5.52042	9.05978	5.07974	5.47304	6.99468
	5.74246	5.78998	6.71367	8.58304	7.49995	6.53997	10.6319	4.89592	5.32349	7.26651
	6.07701	5.68127	6.78171	8.59526	6.95482	5.74615	9.31212	4.94725	5.29726	7.00647
	6.04682	5.76742	7.14342	8.39453	7.10864	5.96172	9.84807	5.61292	5.36819	7.02754
	6.25027	5.47736	6.67085	8.89436	6.82429	5.7385	8.98104	5.42846	5.50113	6.88076
	6.04528	5.89654	6.79653	8.82552	6.96638	5.46937	8.94991	4.88065	5.51528	6.94426
	6.46378	5.7828	6.81095	8.89355	7.37429	5.50867	8.74537	5.42465	5.30222	6.9258
	6.06561	5.83103	7.00523	8.70527	6.76956	6.25183	9.25445	5.25901	5.15882	6.71619
	6.59785	5.72807	7.06982	8.82481	6.67452	5.83047	8.53798	5.0912	5.29925	6.97864
	6.37723	5.60463	6.78283	8.88663	6.99161	5.46829	9.10845	5.4783	4.99013	7.13352
	6.27777	5.91663	7.28939	9.02288	6.90728	5.36647	9.05313	5.41476	5.33118	6.74433
	5.90971	5.49497	6.11722	8.48382	7.43373	6.47282	10.1132	5.09279	5.31317	7.42771
	5.83579	6.01231	7.44206	8.84017	6.88853	5.83238	8.78282	5.26275	5.38004	6.63825
	6.31975	5.24289	6.5634	8.75618	7.46052	5.49716	9.25483	4.88438	5.01135	6.88848
	6.12995	5.39976	6.71535	8.64625	7.47391	5.62167	9.44295	5.52133	5.12677	6.88827
	6.09174	5.45402	6.19084	9.01058	6.8831	5.86979	8.97721	4.76174	5.24901	7.46772
	6.33374	5.93747	7.0808	8.68679	6.6164	5.94262	8.7457	5.34869	5.36632	6.7249
	5.91969	5.71912	6.47065	8.62152	7.09847	6.24641	10.0484	5.12832	5.80045	7.38871
	6.27032	5.83747	7.23635	8.99519	6.94739	5.99311	9.48323	5.01083	5.34699	7.15086
	6.36132	5.55014	6.91967	8.39854	6.6891	5.2095	9.12761	5.7198	5.40793	7.21535
	5.75459	5.7606	6.70922	8.39575	7.38929	5.72932	9.5274	5.29827	5.3185	6.96865
	5.75983	6.0386	7.08408	8.55541	7.1363	6.17933	10.0231	5.14421	5.55221	6.73924
	6.03894	5.43649	6.66267	9.03826	6.85199	5.60595	9.07559	5.53293	5.13111	6.8038
	6.16154	5.75644	7.00704	8.70244	7.01782	5.38409	9.03881	5.37365	5.16688	6.7143
	5.45131	5.56692	6.93918	8.3713	7.46685	5.99616	10.1131	4.68641	5.43588	7.31013
	5.72372	5.45075	6.74942	8.84484	7.49509	6.11655	9.73576	5.31647	5.32966	7.49491
	5.3552	5.55797	6.38946	8.48741	7.60505	6.12351	10.1778	5.09999	5.51103	7.49282
	5.72247	6.11681	7.08374	8.96051	7.24365	5.62449	9.59534	4.849	5.53554	6.42228
	6.06885	5.64788	6.2375	8.67108	8.31227	5.89523	9.8764	4.89933	5.64748	7.14313
	5.97017	5.94896	6.62904	9.05839	7.33741	5.85445	9.44243	4.78799	5.53744	7.18301
	6.01699	6.00929	6.67974	8.85257	7.45396	6.0665	9.48607	4.61858	5.22382	6.78324
	5.52812	5.96455	6.66693	9.51417	7.37441	5.87711	9.44267	4.88911	5.35912	7.24605
	6.01479	5.97249	6.94397	8.40835	7.20007	6.00058	9.51524	5.21041	5.49188	7.07229
	5.65118	5.75033	6.82817	8.79967	7.0703	6.36062	9.30908	5.55798	5.89529	7.1471
	5.88057	5.68219	6.76425	8.76553	7.53232	5.80461	9.78814	5.17326	5.48005	7.30602
	5.87675	5.61177	6.78494	8.82948	7.43592	6.01729	9.6913	4.77982	5.5216	6.87118
	5.68584	5.75373	7.22151	8.59562	7.20637	5.52242	9.41011	5.20246	5.19643	6.90754
	5.7034	5.83354	6.68456	9.17841	7.7698	5.87639	10.2642	4.85026	5.78844	7.48022
	5.81318	6.03235	7.03236	8.96867	7.09405	5.7975	9.2462	5.56508	5.24633	6.48651
	5.7254	5.60716	6.843	8.63581	7.50676	5.56394	9.48487	4.97005	5.40942	6.99793
	5.77843	5.82041	7.26524	8.68955	6.5565	5.37009	8.8865	5.82104	5.61513	6.7665
	6.06986	5.79189	6.76779	9.09572	7.38756	5.62131	9.37386	5.0333	5.35783	6.96363
	6.27858	5.59107	6.86038	8.87195	6.97966	5.70321	9.9748	5.27994	5.26388	6.76825
	5.78071	5.84358	6.66859	8.79123	7.61746	5.83886	10.496	5.29517	5.3627	7.50474
	6.01008	5.90118	7.43739	9.08399	7.62581	5.22537	9.32182	5.10834	5.60907	7.29397
	5.90265	5.92441	7.33391	8.59439	7.29291	5.51509	9.37812	4.98039	5.36014	6.90217
	6.18994	5.72153	7.0145	8.58947	6.77094	5.39643	8.89521	4.87895	5.67056	6.73402
	5.56808	5.76675	6.98714	8.88318	7.09872	5.23909	9.41387	5.27951	5.37295	7.12564
	5.95731	5.78884	6.52778	9.0975	7.18771	5.58617	9.6208	5.07602	5.32366	6.95527
	5.78613	5.78184	6.82406	8.18978	7.04632	5.84094	9.01006	6.12678	5.67972	6.77993
	6.16405	5.82599	6.42482	8.565	7.14109	6.0639	9.80812	5.20817	5.2561	7.21008
	5.9557	5.57752	6.36916	8.74074	7.23314	5.87011	9.63134	5.08872	5.59609	7.36808
	5.68221	5.59875	6.48157	8.20774	8.07958	5.33789	9.96181	5.20271	5.82207	7.37598
	5.5043	5.76105	6.87422	7.82765	7.63251	6.21677	10.5484	4.69199	5.55985	7.14407
	5.629	5.71861	6.3128	8.36545	7.14544	5.92357	9.65709	5.2444	5.87266	7.02523
	6.00459	5.17704	6.95734	8.33185	7.10299	5.42608	9.48476	5.68461	5.59787	7.00184
	5.91734	5.33942	6.50876	8.52257	7.40766	5.79241	10.2422	5.86379	5.61876	7.09837
	6.00335	5.64871	6.74014	9.06579	7.34081	5.55158	9.74766	4.8188	5.3293	6.8302
	5.73935	5.54536	6.41092	8.97055	7.53645	5.86989	10.0376	4.99254	5.46555	7.24919
	5.89189	5.41957	6.47344	7.29076	6.94243	5.93219	10.1367	5.26407	5.27762	6.68977
	5.98492	5.5699	6.72193	8.3401	7.00964	5.56667	9.76274	5.29585	5.33749	7.67018
	5.72307	5.59057	7.31957	7.68399	7.42945	5.84194	9.77766	5.4287	5.1355	6.94286
	5.97752	5.28306	7.24297	7.92715	6.79888	5.84229	10.0523	5.89816	5.50315	6.86125
	6.2581	5.47748	7.31598	8.17595	7.56051	5.77667	9.62975	5.27283	5.48111	6.8812
	5.66461	5.23012	6.57839	7.08559	7.27746	6.4424	10.2686	6.0242	5.27501	7.36821
	5.74817	5.59424	6.98379	6.92883	7.14722	6.02557	9.85575	4.92069	5.36712	6.96654
	5.81709	5.33752	6.66034	7.37403	7.25269	5.7133	10.1271	4.72442	5.31697	7.05682
	5.64371	5.54251	6.18319	7.48222	7.98754	5.94905	10.6364	4.82087	5.32556	6.96219
	5.62736	5.34375	6.60647	7.61915	7.29525	5.48504	10.4907	6.04123	5.61565	7.05587
	6.02782	5.62028	6.88235	7.52263	7.02426	5.88827	9.73241	6.15242	5.22361	6.99494
	5.82044	5.65903	6.4754	8.05315	7.03731	5.86691	9.24565	5.11007	5.78755	7.21202
	5.47817	5.98644	6.72416	7.77841	7.82757	5.95293	10.7208	4.71919	6.05723	7.30468
	5.69992	5.93127	7.09149	7.62374	7.9378	5.29533	8.72899	4.952	5.53621	7.02095
	5.62911	5.69111	6.7738	8.09552	8.07133	5.80231	9.66012	5.71714	5.45538	6.97762
	5.37993	5.5484	6.73939	7.69578	8.38929	5.96122	9.92946	5.46982	5.52509	6.77529
	5.93641	5.63583	6.93266	7.90451	8.11885	5.69766	9.18122	5.80574	5.62385	6.9535
	5.81432	5.62255	6.49499	8.3802	7.72558	5.67709	9.83732	5.58888	5.54356	7.21888
	5.84557	5.9434	6.887	9.25277	7.80341	5.508	9.0025	5.7998	5.44164	7.11383
	6.29196	5.76762	6.69952	8.5743	7.70847	5.63939	9.7518	4.88914	5.44386	6.99834
	5.68425	5.57064	6.45828	8.38082	7.97136	5.8265	10.0143	5.30202	5.41072	7.07654
	5.64185	5.37708	6.47768	8.00774	8.16119	5.56653	9.7182	5.2382	5.8189	7.33172
	5.55214	5.52956	7.10287	7.52238	7.71461	6.00369	9.73105	5.23996	5.35935	7.20623
	5.8726	5.73813	6.38012	7.55065	7.7914	6.03538	9.79661	5.18363	5.86606	7.48543
	5.9711	5.75386	6.88511	8.01337	8.13507	5.52017	9.77595	4.97375	5.80614	7.15928
	5.37738	5.25229	6.91416	7.90227	8.01624	5.95864	9.55138	5.58525	5.17122	7.06399
	5.73075	5.28632	6.54301	8.27073	7.87227	5.65588	8.80921	5.64856	5.94626	7.40392
	5.43666	5.21584	7.02489	8.17686	7.92873	5.63262	9.53236	5.82811	5.79519	6.48117
	5.52154	5.59361	6.93939	8.33996	8.24884	5.57594	9.89859	5.56172	5.46316	7.16684
	5.57034	5.65537	6.75386	9.00597	8.18905	5.64635	9.66372	5.13945	5.2219	7.21466
	5.58772	5.26187	6.5535	7.57635	7.90934	6.43468	10.5049	5.69631	5.78216	7.51412
	5.75954	5.68084	7.157	8.43651	7.71066	5.7946	10.0386	4.87681	5.62067	7.17994
	5.76825	5.60768	6.83354	7.56055	7.80592	6.03847	10.1889	5.27	5.66002	7.42638
	5.5254	5.73718	7.02583	8.60072	7.78359	5.60112	9.58553	5.03418	5.91681	7.04349
	5.66227	5.86456	7.13865	8.72487	7.30161	6.18504	9.02114	6.27149	5.65884	7.17896
	5.37634	5.48101	6.76592	8.60828	7.21265	5.87563	9.9273	5.00828	5.52041	7.17843
	6.03043	5.16083	6.68589	7.12388	6.79585	5.90771	10.0699	5.73466	5.88712	7.39716
	5.6308	5.47241	6.81654	8.23068	7.7981	6.1204	10.0816	5.50447	5.86556	7.12959
	5.37007	5.58688	6.87529	7.52053	7.73089	6.31616	10.8173	6.10264	5.44988	7.15901
	5.79182	5.20737	6.76844	8.3791	7.53163	5.81864	10.3838	5.72602	5.55087	7.37708
	5.07491	5.36491	6.64337	8.16485	8.10105	5.80448	10.3143	5.73469	6.30679	7.77917
	5.35637	5.46849	6.99137	8.37334	7.7193	5.7961	9.50741	6.46445	6.04653	7.19501
	6.0925	4.8984	6.80974	8.13693	7.41496	5.85762	10.2337	5.35631	5.35538	6.96035
	5.38591	5.65949	7.09218	7.90793	7.15911	5.67492	9.60389	5.7092	5.84213	7.21456
	5.42049	5.5656	6.99016	8.23986	7.87398	6.47014	10.2533	5.14105	5.93787	7.21551
	5.80768	5.55637	6.58289	8.35176	7.60919	6.34402	10.4799	5.37526	5.66278	6.82243
	5.88101	5.53694	6.75308	7.85095	8.26728	5.60128	10.0809	6.125	5.83086	7.30495
	5.99521	5.63967	7.12472	8.44949	7.35305	5.35893	9.01545	6.24731	5.25198	6.54761
	5.90064	5.63296	6.82957	8.82559	8.03243	5.69993	9.68254	4.9921	5.56584	7.42775
	5.41497	5.22247	7.30722	8.29299	7.82495	6.01167	9.74944	6.16181	5.40812	7.11305
	5.67935	5.73759	7.48153	8.4049	7.51697	5.82007	9.40709	5.41166	5.22909	7.0628
	6.06877	6.07707	7.13179	7.2911	7.45218	5.70601	9.27827	5.65443	5.43848	6.46854
	4.91177	5.87541	7.30792	8.22523	7.21393	6.28562	9.28853	5.62097	6.27253	7.28487
	5.84863	5.8718	6.99305	8.83681	7.04403	5.40684	9.11031	5.56706	5.46333	6.88821
	5.61358	5.7086	7.21927	7.7557	7.4262	5.84947	9.46283	5.28056	5.99206	6.84157
	6.06003	5.8109	6.48091	9.06957	8.25132	5.97831	10.1499	4.90837	6.18333	7.10523
	5.81973	5.36298	6.31786	8.70393	7.9244	5.93347	10.4025	5.15908	5.5418	7.26051
	5.60711	5.63017	6.74325	8.39464	7.65568	6.08376	10.198	5.11207	5.93275	7.19495
	5.86243	5.75163	7.15761	8.5514	7.17114	5.61713	9.80405	5.3432	5.71397	6.87482
	5.7597	5.69628	6.66746	8.32663	7.74853	5.84085	10.3424	5.01652	5.51007	7.21963
	5.37787	5.46229	6.70107	8.28106	8.19415	6.0271	10.3915	4.76339	5.65999	7.20518
	5.62179	5.69263	6.99009	8.42514	6.84491	5.55286	9.215	5.88399	5.44396	6.78567
	5.71921	5.36849	6.82678	8.02833	7.69512	5.90476	10.0277	5.51262	5.79043	7.57365
	5.79162	5.66804	6.64289	8.87183	7.52678	5.63787	9.69965	6.06093	5.62673	7.15565
	5.76158	5.95476	6.86939	8.4457	7.32535	5.73142	9.96825	5.65322	5.59639	7.41173
	5.76654	5.53308	6.3035	8.58677	7.561	6.51532	10.2616	5.32327	5.83959	7.51319
	5.66019	5.62188	6.61603	8.04969	7.55977	5.92573	9.91112	5.82071	5.43559	7.31187
	5.82601	5.32182	6.57881	7.96157	6.87664	6.11265	9.78355	5.21516	5.25841	7.24326
	5.55614	5.6959	6.4919	8.49445	7.35895	5.71493	9.44076	5.67406	5.57161	6.769
	5.17877	5.66959	7.19669	7.65092	7.3139	5.6547	9.48915	6.69524	6.50377	7.02739
	5.30898	5.90055	7.14339	7.44913	7.02182	5.83738	9.00558	5.79506	5.86232	7.08467
	5.65412	5.79283	6.90182	8.88488	7.86309	5.45854	9.71775	5.37612	5.41582	6.80847
	5.67979	5.58351	6.45822	8.21632	7.87479	5.50724	9.94963	5.2836	5.56145	7.15374
	5.95701	5.38523	6.39225	7.91966	7.81276	6.11488	10.1827	6.41073	5.08839	7.37222
	5.69916	5.53747	6.6422	8.47301	7.83248	5.7576	9.82197	5.84415	5.35305	6.82442
	5.29574	5.82618	7.41935	6.93062	7.20757	5.73505	9.20163	6.10362	5.87659	7.31127
	5.42141	5.78388	6.97542	7.5812	7.10749	5.39311	9.40918	5.83488	5.66765	7.14107
	5.64494	5.53182	6.77505	6.83223	7.83912	5.19507	9.63548	6.19505	5.65019	6.9368
	5.61867	5.09797	6.98485	7.06069	7.26897	6.15271	9.21323	6.43162	5.70142	6.87161
	5.063	5.64943	7.35907	7.19441	7.1674	5.43152	8.94985	5.95862	5.54267	6.85016
	5.71527	5.58443	6.89903	7.79516	7.16569	5.69628	9.71585	5.61198	5.38254	6.89021
	5.36467	5.48302	6.97141	6.80199	7.53419	5.446	9.69604	6.2943	5.45887	6.97387
	5.6784	5.73179	6.95425	7.50641	7.48884	5.94172	9.4644	5.60494	5.92659	6.95879
	5.85267	5.22445	6.58707	6.51351	7.66906	6.04018	10.0669	5.5197	5.83465	7.02604
	5.41507	5.75646	7.02711	7.45724	7.19918	5.81936	9.46952	5.68972	5.58312	6.94147
	6.03597	5.50199	6.23779	8.03024	7.6461	6.30377	10.2761	5.6991	5.5716	6.95205
	5.48591	5.32293	6.71883	7.83929	7.33738	5.25467	9.2668	6.57492	5.42506	6.72893
	5.20215	5.71736	6.95205	7.32798	7.33165	6.63304	10.1439	5.54542	5.43505	7.45473
	5.60067	5.13276	6.23064	6.88121	8.39002	6.36924	10.733	6.25161	5.45904	7.08968
	5.76207	5.61085	6.86123	6.81908	7.96594	5.36844	9.68791	5.88882	5.4573	7.20951
	5.3755	5.24028	6.48456	7.07585	8.17082	6.10516	10.5828	6.35754	5.90375	7.42715
	5.8038	5.6037	7.24784	7.33566	7.59403	5.58785	9.85023	5.99312	5.39192	6.94534
	5.37729	5.96346	6.73406	7.85253	7.80815	5.67929	10.2606	5.44006	5.51474	7.36351
	5.39679	5.54123	7.06011	7.20058	7.2736	5.5984	9.21213	6.56285	5.38453	6.72848
	5.339	5.11568	6.52276	7.2687	7.97378	6.33481	10.2576	6.41315	5.62567	7.52396
	6.18789	5.58933	6.70755	7.7013	7.6188	5.44578	9.54173	5.87292	5.24948	6.73883
	5.52154	5.29375	7.23315	7.07058	7.67307	5.48678	9.2811	6.22194	5.21169	6.55798
	6.05799	5.32677	6.44638	7.95635	7.63027	5.54404	9.14086	6.32384	5.19934	6.68252
	5.66285	4.90845	5.94018	7.7821	7.61182	6.29827	10.4385	6.28947	6.35459	7.97881
	5.61381	5.40695	6.86063	7.65112	7.50354	5.27975	8.55249	6.65789	5.92668	7.2646
	5.7147	5.19255	6.22035	7.0117	7.77732	6.00323	9.9262	6.22835	5.69834	7.33244
	5.0296	5.29099	7.2107	7.24111	7.97969	5.84575	9.16082	7.25097	6.91487	7.13979
	5.95063	4.89498	6.47855	6.9046	7.23548	6.50606	9.45352	6.40677	5.23037	6.38305
	5.75436	4.90369	6.6529	6.92534	7.28017	5.87126	9.15973	6.62765	5.84057	6.9666
	5.48768	5.05755	6.67726	7.15809	7.19183	5.65831	9.45691	6.82964	6.10722	6.79865
	5.23955	5.08909	6.7084	7.35495	7.94056	5.59686	9.22015	6.62346	6.25214	7.03234
	5.13536	5.34975	7.27504	7.33317	8.09564	5.15461	9.26277	6.53854	6.43553	7.6228
	5.57747	5.09088	6.55034	7.11772	7.93981	5.52648	9.91921	6.28343	5.97806	7.03105
	5.53208	5.37015	6.54936	7.16501	7.97866	5.6316	9.48539	6.0358	5.4596	6.68882
	5.48259	5.32478	7.24383	6.93303	7.86184	5.4744	9.28199	6.36045	5.7218	6.71746
	6.0261	5.14426	6.96378	7.07662	7.55562	5.66248	9.10228	5.87697	5.15506	6.68543
	6.23271	5.14184	6.87436	7.5114	8.05679	5.99162	8.46733	5.2541	5.1413	6.56122
	5.8116	4.67125	6.56731	6.44785	7.27309	6.47014	9.33667	6.50018	5.84942	7.21534
	5.5382	5.33034	6.6285	6.86178	8.27736	5.95984	9.78656	6.72459	5.23222	6.51729
	5.54501	5.85917	7.01138	7.65183	8.13024	5.5983	9.66379	6.21281	5.84434	7.4106
	5.26764	5.4286	7.06727	6.9448	8.31901	5.944	9.69976	6.56067	5.66084	6.81179
	5.48449	5.48512	7.39367	7.43311	8.13745	5.68902	8.99883	6.39126	5.56183	6.86208
	5.66761	5.61192	7.24803	7.64136	8.01807	5.86762	9.55152	6.30772	5.27189	6.71897
	6.37063	5.23703	6.13144	7.73976	7.54371	5.78383	9.60548	6.23942	5.31464	7.39838
	5.90541	5.62666	6.42558	7.89682	8.98077	6.34312	9.78427	6.10413	5.16719	7.30445
	5.78773	5.5576	6.58521	8.10325	7.94684	5.42162	9.65281	5.90302	5.59604	7.22181
	4.98537	5.15461	7.16985	7.3006	7.90396	5.60007	9.04575	7.54181	6.05069	7.65961
	5.17568	5.39558	7.34338	7.42068	7.50424	5.76619	8.94129	6.40321	5.45083	7.03111
	5.45588	5.56879	6.31888	7.27703	8.26308	6.47793	9.83948	5.76526	5.55687	7.87379
	6.05127	5.11348	6.91577	6.81498	7.62973	6.29843	9.05872	6.23468	4.9954	6.89308
	5.32987	5.41875	6.84705	7.04473	8.23113	6.18544	9.51276	6.89332	5.74494	7.15973
	5.31739	5.24545	7.02222	7.01559	8.11754	5.49503	9.45574	6.46899	6.04743	7.29351
	5.42875	5.38766	6.6508	7.37158	7.84409	6.01274	9.77946	6.18302	5.47812	7.60885
	5.30786	5.27612	7.30739	7.18902	7.87579	5.4397	8.44747	7.27604	6.36723	7.00583
	5.67299	5.44889	6.40793	7.18524	7.60617	6.08145	9.45646	6.4853	5.5799	7.25511
	5.82366	5.3119	6.76364	7.78399	8.17195	5.87928	10.179	6.16706	5.1778	7.21726
	6.04883	5.22212	6.69112	7.26098	7.62221	6.06162	9.87356	6.27695	5.49798	7.40852
	5.54504	5.13487	6.32372	7.57274	7.75518	5.95814	9.91466	6.33613	5.64597	7.59249
	5.4278	5.28546	6.96997	6.71336	7.60815	5.69702	10.5798	6.1096	5.45764	7.17542
	5.41494	5.63036	6.80982	7.66751	7.93021	5.91168	10.5369	5.43296	5.27265	7.42475
[truncated: 4 more rows]
