# Supplementary material for: Structures of the neutral amino acid transporter LAT4 provide insights into antitumor effects of its inhibitor tubeimoside-1
Source: EMBO J. 2026 May 4;45(12):4283–98. doi: 10.1038/s44318-026-00786-0 (PMC13269557; doi:10.1038/s44318-026-00786-0)
Supplement: Supplementary file 5 — Source data Fig. 3 [file 44318_2026_786_MOESM5_ESM.zip › Source Data Fig. 3/3E/Figure. 3E.xlsx]

## Sheet: Fig. 3E
		Distances between center of mass of methionine and residues (Å)
		Y187	H465	Q335	I184	L166	M159	F163	S100	S489	T103
		4.93925	4.99073	7.54377	7.76852	8.37725	5.44595	8.81268	5.16145	3.92533	5.85804
		4.93924	4.99072	7.54377	7.76852	8.37725	5.44595	8.81268	5.16145	3.92533	5.85805
		5.01139	4.90727	7.14118	8.25901	9.95796	5.92979	9.44565	4.72095	4.86301	6.70063
		4.53071	5.3121	6.91184	7.69853	8.94736	5.5418	10.3874	5.06553	5.22794	6.84004
		4.49517	5.46585	7.30226	7.82142	8.92067	5.57658	10.139	5.47068	4.8192	5.79885
		5.15127	4.74341	7.43228	7.0742	8.32235	6.00054	9.86836	5.17061	4.2054	6.76003
		5.23485	5.69711	6.93326	8.93426	9.34315	5.90484	10.3834	4.85375	4.06119	5.5854
		4.57393	5.43294	6.78838	7.51703	8.65162	5.82807	10.4395	5.52745	4.1577	7.00001
		5.47431	5.38723	7.33215	8.36912	8.97416	6.044	10.5444	4.88149	4.21921	6.1886
		5.04071	4.23027	7.11441	6.76981	8.89189	6.52543	10.7406	5.30533	5.0943	7.24175
		4.70627	4.35351	8.26993	7.13171	8.75132	7.87161	10.8737	5.7408	4.58687	6.74321
		4.63786	4.2982	8.07618	6.66903	7.79602	7.81041	10.6658	5.75516	5.07497	7.08502
		5.0044	4.27179	7.86976	6.92618	8.11237	6.85274	10.4092	5.55635	5.11392	7.5179
		5.10021	4.84601	8.35783	6.53489	8.00364	7.12889	10.5002	5.382	5.19448	6.84722
		4.8413	4.61824	7.59156	6.21455	8.29749	7.90015	11.0083	5.45849	4.83586	7.93642
		4.3378	4.36886	7.79875	6.96283	8.24933	6.99713	10.4649	5.29331	4.82508	6.64901
		4.96102	5.48	7.96653	6.77137	8.55378	6.88121	9.8554	4.62095	4.18894	6.03394
		5.13792	5.82972	7.11583	7.0271	9.22846	6.74624	10.5486	4.76803	3.89859	6.04826
		5.22657	5.5802	7.10601	7.11697	8.88863	6.40562	10.0521	4.59641	4.11449	6.05907
		4.62128	4.89133	7.27685	7.04615	9.26266	7.03222	11.4693	4.78562	4.32522	6.68941
		4.48957	5.0573	7.551	6.68932	9.015	6.73485	10.6669	4.91148	4.37051	5.82461
		5.59566	5.54475	7.70558	6.63069	9.088	7.8501	10.6419	5.20255	3.62651	5.61521
		6.2799	5.41213	7.50169	7.60385	9.44046	7.46574	9.95488	4.68389	3.57772	6.12131
		5.81802	5.66361	8.31109	6.45017	7.39086	7.85761	9.96306	5.38502	3.93888	6.41236
		5.89144	5.45532	8.02774	6.98782	8.69341	6.43576	11.3157	5.31474	3.88596	6.39228
		5.40951	4.78458	7.47068	6.55488	8.45665	7.22743	10.2736	5.44106	4.46773	6.45649
		5.85774	5.05033	7.51316	7.41107	8.79501	6.53176	10.4139	5.43667	4.04083	5.6703
		6.15541	4.87067	7.77911	6.90772	8.51647	6.39675	9.83421	5.28193	4.08596	5.61616
		5.91618	5.22446	8.1102	7.21671	7.76804	6.21084	9.24973	5.13333	3.80006	5.52425
		6.10752	5.35286	8.04027	7.38262	9.36584	6.35155	9.38538	5.52666	4.01016	5.57785
		5.73406	4.42587	7.43583	7.34434	9.03033	7.08501	10.6392	5.59475	4.68371	6.4184
		6.02842	4.68233	7.9357	6.81301	8.42496	7.13292	10.4966	5.25418	4.87826	6.226
		5.882	4.35156	8.02865	6.85903	9.24858	6.4306	10.7049	5.2473	4.5769	5.9343
		5.93853	4.47847	7.66461	7.71647	9.00981	7.04514	10.9199	5.09887	4.25576	5.90621
		5.83898	4.83939	8.27691	7.63457	8.59197	6.67884	10.1724	4.95076	4.2345	5.81309
		5.67273	4.85105	8.15788	7.40273	8.61244	6.62598	10.0746	5.98707	4.52869	5.70897
		6.96527	4.81712	8.23524	7.12691	8.83031	6.33144	10.1519	5.29487	4.02645	5.65272
		6.19449	5.27661	7.78192	8.05032	8.6097	6.77412	10.1914	5.07601	4.06459	5.28257
		6.53817	5.0117	7.99568	8.38517	8.64131	6.66715	9.82084	5.10848	3.65401	5.52359
		6.41743	5.09009	7.70197	7.17838	7.72136	6.54069	8.95191	5.09495	4.02965	6.12088
		5.86957	4.63015	7.15972	7.896	7.86845	6.85419	10.1088	5.31186	4.19002	6.06271
		5.74573	4.72286	8.00891	7.72223	8.7194	6.42299	9.71699	5.19263	3.88765	5.70922
		5.66094	5.11474	7.80965	7.09475	7.53628	6.81195	9.11264	5.26545	4.07067	5.7913
		5.67344	4.27413	7.83608	7.52496	7.82076	6.76229	9.46656	5.721	4.76733	6.20563
		6.41966	4.97494	8.11209	8.27948	8.38311	6.37884	8.94499	5.41266	4.58369	5.48539
		6.19032	4.19916	8.01593	7.63216	8.36377	6.73383	9.83969	5.7383	4.51606	5.64936
		6.16608	4.62341	7.55746	8.18305	8.26354	6.56465	9.92215	5.27789	4.12725	6.03255
		5.69512	5.05006	8.13037	8.172	8.33258	6.39155	8.76945	5.52374	4.28372	5.97357
		5.62367	4.21765	7.71127	6.76584	8.63237	6.7442	9.94336	5.35117	5.29115	6.96113
		5.87286	3.87349	7.85477	6.93574	8.43185	7.19345	10.0062	5.29801	5.1595	6.63927
		6.19558	4.15393	7.60673	7.09493	8.46169	6.79747	10.1292	5.66088	5.24848	6.33315
		6.32087	4.10362	7.58375	6.66993	8.52651	7.64783	10.5679	5.52984	4.91007	6.86372
		6.274	4.61893	7.77968	7.2277	8.67752	6.98018	10.0065	5.49761	4.89279	6.6484
		5.76442	4.00596	7.50667	6.7988	8.43037	9.58391	10.7168	5.26504	4.84657	7.21656
		6.26901	4.78024	8.32826	6.68889	7.5098	8.95437	9.46882	5.56605	5.61324	6.83554
		6.51731	4.8381	7.74111	7.07248	8.87048	8.09351	9.55802	4.72464	4.95637	6.64023
		5.91432	4.74723	7.81887	7.98107	9.48632	8.516	9.78142	4.53487	4.67064	6.29031
		6.01652	4.89104	8.14832	7.61944	8.14414	7.54494	9.579	4.7769	4.819	6.23174
		5.76029	5.71188	7.39285	7.13631	8.08434	7.98448	9.6238	4.68372	4.8828	6.58385
		5.98189	4.92039	7.79772	7.17839	8.13452	7.95649	9.27831	4.8202	4.89585	6.63804
		5.55057	5.42391	7.36353	7.90177	8.82283	8.26587	9.14989	4.61784	5.12397	5.94555
		5.50559	4.96022	7.52328	8.11265	8.53007	7.85177	9.2823	4.63414	4.75568	6.52465
		5.67471	5.07395	8.11865	6.87695	8.3017	7.74154	9.63915	4.81632	4.61022	6.98232
		5.72221	4.67465	8.02276	7.32342	8.13567	7.65628	9.80027	4.7176	5.28336	6.77352
		6.32501	5.13414	7.30958	7.02839	8.5199	7.39324	9.56121	4.66908	4.42967	6.63987
		5.80896	4.47167	8.43337	7.08464	7.98863	8.71965	9.29033	5.2188	4.92109	6.57657
		6.04302	4.40817	8.45348	6.8043	8.39784	7.63933	9.81368	4.72295	4.97904	7.20613
		5.98206	5.09914	7.95061	7.22842	9.19355	6.57856	10.1774	4.94374	4.54345	6.87867
		6.30335	4.25703	8.05401	6.64615	8.64453	6.86257	9.20402	4.87436	4.81199	6.24528
		6.10139	3.97826	7.89534	7.42828	10.0566	8.40576	10.0418	5.33792	5.08531	6.8526
		5.76533	4.18894	8.0824	6.90476	8.50856	8.4791	10.3991	5.415	5.29295	6.80451
		5.93108	4.97368	8.06562	7.01468	8.17296	7.48379	9.04295	4.61023	4.35219	6.35635
		6.46418	4.32748	7.30238	7.59269	8.89325	8.31591	10.1858	5.02069	4.40777	6.88946
		6.1497	4.89146	8.16847	7.35635	7.38108	7.03398	9.84492	5.0581	4.60028	6.68159
		6.6798	4.43681	7.91863	6.56716	8.07402	8.08479	10.3581	5.17031	4.09068	7.20506
		7.08813	5.14846	7.61637	7.62677	7.60402	7.08695	8.92471	5.2089	4.00576	6.34235
		7.01178	4.63259	7.31584	8.04869	9.18543	7.77002	7.94623	5.23035	4.38917	6.76147
		6.18282	4.33163	7.97128	6.80601	8.26565	7.50224	6.99063	5.00584	4.60988	6.5312
		6.22726	5.27419	7.62855	7.81172	8.70319	6.34266	7.13728	5.02026	4.34907	6.5315
		6.41055	4.84834	8.19117	6.92018	8.0548	7.99606	7.28683	5.09046	4.34121	6.52357
		6.913	5.09514	9.02442	6.04297	7.61457	6.87182	7.98633	7.67826	4.71693	6.40353
		6.70907	4.37893	7.37049	7.42207	9.16236	6.53207	8.62589	5.46802	4.27572	6.15962
		5.43767	5.09395	8.43717	7.21293	8.19056	6.07026	7.8234	6.5629	5.02901	5.93013
		5.66933	4.73305	8.26055	7.54375	8.65561	5.97239	7.64697	7.01532	5.16279	5.42357
		5.69028	4.43102	7.39413	7.25883	8.77585	5.82039	9.8843	6.074	5.01484	5.58628
		5.49718	4.8814	7.58358	7.42442	9.06985	5.20066	9.16259	6.04659	4.95568	5.56906
		5.43312	4.57919	7.48421	6.9112	8.83183	5.81972	9.08803	6.33408	5.08835	5.93107
		6.616	4.47392	7.54606	7.00899	8.27849	6.03359	8.36581	6.26923	4.57744	5.36208
		5.73434	4.51174	7.05507	7.73416	8.97494	6.35274	7.42514	5.78561	4.98422	6.29408
		6.05197	4.37678	7.2695	7.29625	8.5926	5.81942	9.11767	5.75006	5.19451	6.5061
		5.29193	4.76205	7.301	7.08154	8.76657	5.49148	8.76879	5.9921	5.07198	5.59974
		5.81419	4.60455	7.30859	7.16936	7.7369	5.38029	8.61035	6.02734	5.44571	5.64286
		6.10371	4.71747	7.02903	6.99605	9.2349	6.15664	10.1735	6.67358	4.81821	5.11561
		5.89604	5.11816	7.30864	6.48426	8.61414	6.50435	8.62226	6.7576	5.41505	6.13669
		6.45287	5.0321	8.02502	6.7449	8.32645	6.54773	9.74938	6.33904	5.32923	5.94461
		7.65941	5.06703	8.89908	6.35491	8.2473	7.17336	9.22875	6.71768	4.70746	5.07666
		7.04481	4.77004	8.60943	6.08735	7.35118	7.06843	8.08201	7.71161	4.87075	5.54788
		7.48819	4.95169	8.46173	6.94233	7.49437	6.73184	7.27742	6.9003	4.56323	4.958
		8.03503	4.76362	8.20542	6.6361	7.56815	6.97854	8.86027	7.52318	4.5527	5.53355
		6.86701	4.73209	8.27344	6.65398	7.65371	6.37866	7.74398	6.82085	4.57449	5.11348
		6.49677	4.97453	8.37847	6.57625	7.82016	6.95269	8.81263	6.28217	4.94702	5.60361
		8.18243	5.3593	9.34679	6.60067	7.78639	7.13707	8.68243	7.69051	4.75786	4.7936
		8.09132	4.15763	7.89998	6.47886	8.0027	7.28533	8.1601	6.76177	4.80208	5.5832
		7.28651	4.86596	8.10849	6.00023	7.88419	6.37194	8.65245	6.76405	4.78399	5.5373
		7.52013	4.57292	7.86767	6.86214	8.41433	6.85346	9.22927	6.60107	4.75661	5.71434
		6.94828	5.38113	7.31653	7.19977	8.24285	6.37395	8.47573	7.00784	4.51509	5.42297
		6.47328	5.05904	7.27234	6.96067	8.45241	6.22159	7.85265	6.62982	4.84661	4.88167
		7.71453	4.55601	7.22994	7.05064	8.3671	6.46064	10.1466	6.9913	4.70913	4.93598
		6.51069	4.85936	8.26048	6.07316	7.61091	6.99026	7.56518	6.3044	4.93	6.03961
		7.21645	4.60964	8.01516	6.46089	7.45039	6.74789	7.42915	6.73244	5.07712	4.82855
		6.43261	4.92975	7.8482	7.08927	7.66788	5.98165	7.60641	6.78828	4.72867	4.81494
		6.06724	4.17903	7.31049	7.18579	7.98127	5.61623	9.48263	6.52648	5.07914	5.46673
		7.14219	4.22912	7.58496	6.60666	7.88726	6.78612	7.98387	7.03522	5.20107	4.94341
		7.06505	4.00808	7.48759	6.77982	8.08067	6.87161	8.99985	6.5654	4.72055	5.34008
		6.49864	4.24765	8.00166	6.46199	7.9124	6.74643	10.2636	5.98138	4.77433	5.99099
		6.60899	4.35243	8.15598	6.13716	7.86584	6.7729	8.43408	6.64936	5.00616	5.65034
		6.08853	4.96431	8.27319	6.27375	7.5636	6.29024	7.9275	7.06782	4.76102	4.8273
		6.65895	4.57907	7.58991	6.34426	7.8347	6.65623	6.83098	6.6004	4.80708	4.86063
		6.43687	5.03894	7.7694	7.15678	7.85712	6.23584	7.70652	5.4289	4.69089	4.83249
		5.82432	5.16873	7.87286	7.83373	8.1699	5.51243	8.10239	5.99708	4.67757	5.0931
		6.03642	4.94735	7.9515	6.9128	7.30409	6.22091	8.62315	5.82505	4.84304	5.23979
		6.60433	4.81814	7.76588	7.42589	7.21142	5.88435	8.23342	5.54704	4.90899	4.91054
		5.83559	4.99826	7.83738	7.15326	7.67313	5.54631	8.55357	5.49266	4.87761	5.10428
		6.66585	4.86887	7.45319	6.7133	7.643	6.00561	8.74356	5.61207	5.2621	5.50978
		5.96859	5.60195	8.32631	6.74837	7.47174	5.72313	7.64597	5.64826	4.75217	4.84482
		5.93232	5.15685	7.79651	7.19877	8.86288	5.60472	9.29888	5.62059	4.7034	4.94885
		5.22844	4.17051	7.06569	7.01564	7.60473	6.2222	9.77646	5.60111	4.98748	5.36763
		5.69695	4.68309	7.27672	7.47596	7.61861	6.43961	9.12833	5.57608	4.6214	5.64785
		5.36562	5.35389	7.64592	8.04549	8.01418	5.65872	9.79266	5.30152	4.95536	5.04469
		5.39833	5.02779	7.60278	6.77568	7.74061	6.31705	9.07786	5.28539	4.83081	5.41171
		5.20216	5.18334	8.27565	8.35713	7.93397	5.96745	8.98212	5.43903	4.88047	4.89545
		5.32076	4.95775	7.60078	7.03697	7.81027	6.57906	9.28017	5.55463	5.05141	5.49782
		4.99333	4.40538	7.2833	7.22903	7.69674	6.23321	9.46148	5.75464	4.89135	5.76022
		5.38404	4.26908	7.79951	6.98619	7.27377	6.30218	9.57637	5.56766	4.89207	5.67361
		5.72089	4.87	7.82041	7.45472	8.32488	6.24909	9.87112	5.75716	4.79638	5.30519
		5.48837	5.03847	7.63367	7.42677	7.95436	5.54556	9.19163	5.17838	4.82946	5.56537
		6.07043	4.25749	7.53712	6.91255	7.65129	6.36808	9.36865	5.67411	5.2952	5.64126
		5.86227	4.35084	7.19223	7.2746	8.02591	6.50398	8.98843	5.16092	5.16674	5.7651
		5.46616	4.12603	7.57609	6.9412	7.49503	6.94812	9.19036	5.59895	5.16338	6.20877
		4.98004	4.0367	7.25385	6.62227	7.81472	6.74414	9.24863	6.0188	5.20758	6.29775
		5.39429	4.15703	7.41561	7.47206	8.36468	6.60682	8.61803	6.13036	5.21805	5.59444
		5.73236	4.21782	6.64641	7.29278	8.83481	5.95526	10.3141	6.16374	5.3777	6.09902
		5.40901	4.04712	7.25695	6.8093	8.12659	5.82922	9.93976	6.18071	5.04617	5.98084
		5.48315	4.04692	6.84297	7.27544	8.25579	5.59094	9.86172	5.76537	5.54194	6.11799
		5.53791	4.39656	7.88225	6.78376	8.14961	5.45535	9.96419	5.80669	4.84021	5.73347
		5.54244	4.31789	7.46227	7.30889	8.33379	5.97838	9.64211	5.74106	5.09332	6.1131
		5.06028	4.21545	6.89694	6.77299	8.83479	5.84694	10.2161	5.6817	5.12407	6.18588
		5.76974	4.02299	6.80377	6.78029	8.39362	6.03339	10.6938	6.07848	5.05674	6.075
		5.06531	4.03063	6.95644	7.41977	7.82991	5.87545	9.41723	5.83619	4.87487	6.3024
		5.66223	4.40044	6.76372	7.23042	8.49397	5.6779	9.73095	5.90905	4.73487	6.00852
		5.75884	4.13821	6.57316	7.72773	8.57542	6.23009	10.5392	5.87986	5.16896	6.03913
		5.06503	4.21621	6.94556	7.54674	8.08741	5.9224	10.1912	6.05832	4.92256	5.88841
		5.24199	4.52476	6.81633	6.88575	8.28718	5.99682	9.79228	6.0308	5.18995	6.16489
		5.69598	4.3164	6.90053	7.38408	8.29766	5.70776	9.71853	6.06879	4.90949	5.82148
		6.06225	4.61173	7.08077	7.84867	8.34439	6.23408	9.95355	5.36324	5.09614	6.29127
		5.88986	4.16895	7.37553	7.34922	8.39421	5.92913	10.467	5.84251	5.02945	6.31505
		5.4781	4.43198	7.66851	7.21445	8.48956	5.75564	9.67606	5.71282	4.95086	6.30166
		5.34442	4.82576	7.63823	7.79083	8.46931	5.97544	9.93356	6.15194	5.25558	6.09128
		5.54627	4.39252	7.31453	6.74779	8.45385	5.99496	9.76056	5.98101	5.22003	6.03364
		5.71554	4.15266	6.99804	7.50492	8.93601	5.9901	10.2437	5.68423	5.07686	6.4534
		5.65452	3.93882	7.24439	6.69898	7.52745	6.48849	9.99173	6.05133	5.02359	6.33709
		6.2661	4.30225	6.81014	8.01949	8.51427	6.08169	9.81569	5.41117	5.05319	5.99845
		5.43279	4.24141	7.3148	7.64146	8.26343	5.53993	10.3168	5.65044	4.92463	5.58572
		5.5948	3.80455	6.97662	7.15058	9.00646	5.87604	10.265	5.8175	4.90834	5.80503
		5.76703	4.40736	6.71678	7.32543	8.75867	5.83228	10.7327	6.09638	4.8912	6.52127
		5.50242	4.37135	7.09826	7.1358	8.48921	5.88549	10.2085	5.71492	5.07424	6.02805
		5.35058	4.44311	7.02508	6.99143	8.22788	6.20956	11.4098	5.53011	4.80838	6.12868
		5.38151	4.63676	7.74653	6.78441	7.70621	5.66957	8.90073	5.86796	5.4649	5.97548
		6.29147	4.31046	6.80358	8.23058	9.07455	5.68796	10.4708	5.75481	5.10096	6.22936
		5.85579	4.15994	6.75922	7.44588	7.73945	6.1475	9.40224	6.15577	4.87953	6.39472
		5.12538	4.27227	7.07962	7.24295	8.36809	6.22045	9.90035	5.7506	5.1067	6.14626
		5.62975	4.4462	7.13562	7.95553	8.64817	6.38849	9.94883	5.5233	5.15739	6.26565
		5.54425	4.51394	6.97838	6.92671	8.41248	5.66125	8.90654	5.75673	4.93956	5.97631
		5.61353	4.31281	7.12218	7.34714	9.5968	6.11005	9.84184	5.51768	4.89457	5.86035
		5.85901	4.24171	7.11512	7.59499	8.8694	6.12991	9.20746	5.87897	4.82474	6.04492
		5.66472	4.32886	7.95031	7.33785	7.7131	5.98007	9.17818	5.6687	4.9474	6.11779
		5.63116	4.04292	7.01125	7.49497	8.5768	5.4394	10.0247	6.08048	5.02998	6.2269
		5.6092	4.59678	7.163	7.42479	7.95257	6.12284	9.67837	5.85019	4.79232	5.82421
		5.3241	3.84185	6.86837	7.41976	8.48935	5.93562	9.74879	5.76242	5.16681	6.56114
		5.49817	4.07618	7.00046	7.4962	8.8774	6.58612	9.86759	5.57501	5.09579	6.31982
		5.73167	4.01404	6.61055	7.56881	10.1013	6.50837	10.1076	5.23518	4.83511	6.06194
		6.53634	4.69666	6.9714	7.49909	9.66877	6.12867	9.45373	5.66728	4.95792	5.94998
		5.18806	4.38125	7.80724	7.34801	8.41892	5.73781	9.60895	5.78215	4.87382	5.93421
		5.60446	4.34568	7.08653	7.64452	8.05244	5.75033	9.57829	5.68165	5.12201	6.39864
		5.44501	4.20161	7.09882	7.41797	8.79468	6.08037	9.43352	5.64891	5.03144	6.02564
		5.4233	4.45732	7.3075	7.38256	8.00639	6.79877	9.51652	5.93806	4.95497	5.88939
		5.40088	4.2344	7.51372	7.54563	8.06395	5.76415	9.48741	5.61395	4.90693	6.24992
		5.6555	4.39307	6.86187	7.64795	8.69729	5.9491	10.0443	5.61006	5.2531	6.10569
		5.59692	4.54091	7.18326	7.45389	8.41223	5.79557	9.77093	5.83504	5.05807	6.23376
		5.88969	4.33703	7.28851	7.48985	8.79713	6.08151	10.9546	5.40488	5.35078	6.49377
		5.56103	4.41649	6.83119	7.16559	8.51118	6.08747	10.6528	5.67195	5.32259	6.67856
		5.78515	4.10734	6.92749	7.543	8.49492	5.76899	9.71637	5.71684	5.14724	6.23387
		6.30585	4.18975	6.84321	7.48907	9.45178	5.79173	10.5758	5.38678	5.08691	6.85973
		6.72766	4.17551	6.85688	7.8279	8.70099	6.17035	10.0735	5.62974	4.84711	7.10255
		5.96697	4.29598	7.17135	7.71126	8.41945	6.09356	10.3016	5.94691	4.82172	6.57696
		5.85656	4.32233	6.92428	7.47442	8.4303	5.75636	9.65021	5.54073	4.92545	6.434
		5.91512	3.95114	7.01738	7.47816	8.08944	5.86263	9.77435	5.68985	4.72165	6.93692
		5.62219	4.82407	6.82754	7.5855	7.87327	5.76541	9.23253	6.052	5.47523	6.64983
		5.60895	4.02856	6.97668	7.51053	8.3238	6.03772	10.1354	5.54431	5.0488	6.48496
		5.74045	4.47124	6.74552	7.76526	8.44814	5.58189	10.0171	5.97137	5.46102	6.41802
		5.77823	4.19284	6.70942	7.20184	8.23101	5.80599	9.9205	5.8297	5.10975	6.03721
		5.5612	4.49979	7.00899	7.78728	8.42144	5.34597	9.28088	5.87974	5.3694	6.07062
		5.70786	4.4314	7.27276	7.50883	8.15618	5.79271	9.59079	5.88777	4.93751	5.69321
		5.98672	4.7728	7.68766	7.04645	7.76569	5.73218	9.95168	6.08723	5.09719	5.79851
		5.75237	3.95326	6.97418	7.48376	8.0944	6.10991	9.83787	5.40746	4.76087	6.16887
		5.75462	4.32362	7.26463	6.90271	7.61155	5.59278	9.49989	5.98367	4.7753	6.15456
		5.52126	4.29404	7.28574	7.23139	8.17476	5.88761	10.1365	5.82852	4.96066	6.40376
		5.51286	4.12806	6.95099	7.85897	8.57553	5.6431	9.79101	6.20312	5.35717	6.36373
		5.86363	4.50522	7.62101	7.36538	7.75629	6.20853	10.2022	5.7855	5.39648	6.27712
		6.22202	4.35972	6.49571	7.72984	8.92713	6.40603	10.4373	5.93567	5.18182	6.16017
		5.9408	4.12868	6.79066	7.55059	8.592	6.12741	10.3499	5.35883	5.0661	5.88357
		5.89622	4.83017	7.92471	7.6597	7.38586	6.02483	10.1529	5.83253	5.13415	5.91541
		6.71798	4.62273	7.10711	7.37411	7.82942	5.98869	9.99783	5.87925	4.80202	6.10647
		5.44656	4.40616	7.72077	7.44955	8.98703	6.20003	10.6194	6.13595	5.21765	6.25083
		6.00399	4.52021	6.16221	8.24081	8.63333	5.84733	10.3646	5.28927	5.21011	6.51148
		6.5963	5.12302	7.29997	8.24437	8.38791	5.69594	9.62539	5.68968	4.68822	5.17491
		5.50977	5.67335	8.39319	7.53277	7.09248	5.91891	8.47813	5.79549	4.80869	5.06934
		6.77305	4.68032	7.58815	7.35638	8.40626	5.94707	9.64184	5.73535	4.85786	5.58816
		6.58179	4.08024	7.6907	6.80842	8.17823	5.69723	10.1318	5.95969	5.13008	6.28987
		6.85625	4.19194	7.86449	7.14693	8.011	6.78331	9.39043	6.03785	4.79016	5.69702
		5.42149	4.24139	7.07619	7.50452	8.61353	6.03503	9.36391	5.59299	5.35229	6.24913
		5.57639	4.56633	7.32296	7.20161	8.2317	5.89409	9.52546	6.18241	5.23359	6.47568
		6.64021	4.08452	6.92232	7.74413	8.66553	6.40088	10.454	5.95649	5.13182	6.05683
		6.01425	3.95566	7.04271	7.15555	8.84422	6.37563	9.8841	5.53571	4.78201	6.25675
		6.26038	4.23124	6.87704	6.94323	7.6107	6.35878	9.87711	5.47066	4.92702	6.18326
		5.64992	4.24392	7.41346	7.23281	7.93315	6.08068	10.1602	5.71289	5.85122	6.81555
		5.87805	3.94924	6.95847	7.2937	8.06692	6.20155	9.47625	5.71552	5.19899	6.77945
		5.74665	4.01929	6.94929	7.06553	8.3014	5.72871	9.78653	6.02863	5.05182	6.39974
		5.5513	4.19143	6.91835	6.82262	9.03968	5.96784	10.3282	5.66851	5.4749	6.31766
		5.47241	4.24151	7.37539	6.89779	8.25917	6.21133	9.56402	5.91427	5.086	6.4419
		5.6684	4.00292	7.04081	7.28967	8.46841	5.90777	10.4049	5.98127	5.51518	6.52981
		5.30471	4.3415	7.40799	7.30683	8.1	5.8499	9.87687	5.66322	5.31906	6.74975
		6.56827	4.20978	6.56502	8.10344	8.7708	6.21365	10.3847	5.21525	4.81685	6.33605
		5.27464	4.62642	7.55406	6.88	7.59941	5.65036	10.0632	5.94677	5.46237	6.43351
		5.35127	3.94448	7.02199	7.62788	8.23848	6.04356	10.1617	5.56255	4.85254	6.65266
		5.17569	4.22397	6.99665	8.10446	8.28366	6.00435	10.231	5.83186	4.999	6.40432
		6.17595	4.09951	6.70693	7.61272	8.28927	6.14449	10.8649	5.6285	5.22778	6.82501
		6.01214	4.78457	7.57165	7.64992	7.09057	5.56858	9.30113	6.06921	4.99643	5.80876
		6.1214	4.14558	6.97157	8.1618	7.89794	5.75367	9.82038	5.69979	4.96092	6.34273
		5.50727	4.18394	7.11238	7.39832	8.57843	5.98768	10.1885	5.72362	5.09099	6.34343
		6.08084	4.15076	6.85132	7.20832	8.2787	6.50221	9.53007	5.85602	5.19917	6.19514
		6.0464	4.54796	6.90385	7.73808	8.61953	5.90982	10.1921	6.51105	5.43615	6.14158
		5.80838	5.03905	7.40342	7.26476	7.44547	5.815	9.86049	5.96707	4.745	6.44616
		5.43669	4.75645	6.76216	7.82459	7.92956	5.79936	10.6553	5.9492	4.9026	6.46727
		5.45174	4.79024	6.92905	7.94434	8.52758	5.91	10.4015	5.89103	5.08914	6.10004
		5.50737	4.55968	7.18077	7.55623	7.96132	5.5085	9.95543	5.9182	4.83681	6.4415
		5.58282	4.65239	7.41846	7.53495	7.23782	5.51461	9.66036	6.35536	5.0445	6.23753
		5.54778	4.11893	7.22159	6.96956	8.09617	5.65181	9.59075	6.14942	5.01988	6.28969
		5.81195	4.02272	7.02348	7.88926	8.84523	5.81032	9.95831	5.42788	5.34666	6.6174
		5.86495	4.22834	6.75146	7.74127	8.55527	5.59326	9.8532	5.88243	5.04051	6.84817
		5.69304	4.39282	6.59803	8.0664	8.93667	5.68023	10.5335	5.45097	5.07984	6.57818
		5.55249	4.19202	7.22214	7.68858	8.42378	5.92607	10.1714	6.2538	4.84611	6.29064
		5.32946	4.38257	6.75831	7.63182	8.2372	5.90894	10.3883	6.0776	4.99681	6.56702
		5.977	4.33093	6.78458	8.29639	8.4401	6.03591	10.4715	5.57653	4.83203	6.06641
		6.20396	4.59896	6.77802	8.25092	8.66396	5.99858	9.47503	5.61686	4.91814	6.26072
		5.5755	4.07114	6.44505	7.94657	8.40012	6.18638	9.71951	5.78316	5.2993	6.73708
		5.15502	4.38868	7.00963	7.46896	8.57186	5.65431	9.86252	6.06215	4.90711	6.16617
		5.80133	4.87132	6.86967	8.72066	8.45343	5.87297	9.96919	5.52692	5.26735	6.17745
		5.88275	4.36116	6.94414	8.41435	8.39911	5.32807	10.2629	5.8389	4.81612	6.1962
		5.07577	4.31807	6.86645	7.8886	8.27879	5.52199	9.45793	6.01989	5.01778	6.31681
		5.71874	4.4794	6.46468	7.76353	8.51044	5.88889	10.1054	5.74737	4.83247	6.16226
		5.69042	4.37351	6.69382	7.90867	8.64383	5.69622	10.0856	5.88986	5.05685	6.08986
		5.13968	4.1928	6.93175	7.58691	7.92846	5.93939	9.34571	6.02246	4.94551	6.63893
		5.19601	4.1456	6.61652	7.88042	7.8717	6.15441	9.77059	5.81923	5.14112	6.52606
		5.25073	4.87692	7.02323	7.3717	7.53823	5.88429	9.85884	5.96204	4.77072	6.16979
		5.18284	4.16936	6.70136	8.26227	8.43758	5.76478	9.8353	5.67416	4.99963	6.33225
		5.33689	4.7053	6.73368	8.17088	8.08758	5.54605	10.0827	5.89222	4.93685	6.25468
		5.38503	4.87321	7.03166	7.83304	8.37545	5.48114	9.20765	5.60663	5.15531	6.40281
		5.24969	4.28811	6.87328	7.54752	7.90017	6.04252	9.32393	6.02017	5.40845	6.45762
		6.53118	4.42924	6.75831	7.88406	8.32459	5.91657	9.56322	5.61312	4.87902	6.04564
		5.96979	4.24403	6.80559	7.67005	8.35876	6.00139	9.84141	5.45742	4.95176	6.55325
		5.76255	4.19647	6.22335	7.40363	8.70059	6.07643	10.5956	5.14317	5.09617	6.38068
		5.80047	4.45396	6.5509	8.34537	8.41874	5.62709	9.87435	5.70519	5.11775	6.61493
		5.51794	4.47015	6.92063	8.08672	8.54694	6.00038	9.86699	6.25648	4.9902	6.25618
		5.27951	4.48019	6.81933	7.52711	8.2217	5.72917	10.1331	5.89248	5.37712	6.32905
		5.29479	4.31953	6.63261	7.88836	8.38797	5.75743	9.95359	5.96812	5.06005	6.35586
		5.07398	4.20609	6.78187	7.53205	8.25078	5.80215	9.0312	6.05279	4.8508	6.24861
		5.23672	4.50663	7.55485	7.02703	7.8388	5.87948	9.57702	5.97953	4.92847	6.14086
		5.84663	4.71409	7.60914	7.56452	7.92844	5.83624	8.8175	5.7119	4.99545	6.18101
		5.46549	4.53914	7.42766	8.45056	8.73363	5.71191	8.07164	5.7555	4.56851	5.83933
		5.27653	4.78247	7.89943	7.48164	7.79035	5.85474	9.34836	6.04057	4.89208	6.2124
		5.47048	4.26664	7.19947	7.67938	7.57124	6.04977	9.25529	6.94656	4.96401	6.24656
		5.39181	4.22919	7.07606	7.13603	8.35676	5.78216	10.2814	6.03262	4.97472	5.85852
		5.25463	4.19843	7.19062	7.62803	8.20301	5.78513	10.1804	5.9654	4.74746	6.0183
		5.47072	4.47099	7.18847	7.90368	8.67926	5.8343	9.38518	5.75147	5.25086	6.2783
		5.54318	4.46628	7.34994	7.64863	7.64387	5.53473	9.27132	6.11202	5.12925	5.92935
		4.83517	4.10023	7.08313	7.4067	8.07527	5.65528	9.9983	5.80414	5.1088	6.34789
		5.26339	4.4441	7.35781	7.51987	8.41988	5.94989	9.91559	6.10192	4.88072	6.35273
		5.30141	3.9006	7.49939	7.38707	8.28287	5.75998	10.1507	6.00469	4.936	6.03663
		5.224	4.02032	7.03686	7.34638	8.54646	5.88572	9.41258	5.83882	4.70105	6.19037
		5.07111	4.10494	6.9868	7.11354	7.74561	5.72506	9.7537	5.95971	4.90626	6.4027
		5.17254	4.09437	7.51618	7.68346	8.83661	5.7676	8.89566	5.87691	4.96273	6.21948
		5.12158	4.07155	7.0201	7.426	8.27498	5.95738	10.0529	6.05373	4.94102	6.78254
		5.29423	4.48611	7.53284	7.41036	8.18461	5.59141	9.62471	5.98259	4.75194	5.99617
		4.66674	4.2259	7.26814	7.53698	8.15943	5.819	10.501	5.95979	5.10799	6.39766
		5.59517	4.14807	7.26832	7.76136	7.99969	6.27997	10.3622	6.32321	4.75845	6.60654
		5.27977	4.37156	7.20408	7.66751	8.28942	5.68833	10.5596	5.98177	4.98531	6.00981
		4.97737	4.44943	7.61134	7.19718	7.72981	6.05999	9.87408	6.05281	4.80473	6.42865
		5.25188	3.82115	7.12392	7.75845	8.17366	5.74595	10.1964	6.00253	5.06142	6.53389
		5.0439	4.10973	7.13384	7.69143	8.07386	5.82355	9.56377	5.97612	5.17032	6.06542
		5.14354	4.12169	7.20303	7.25025	8.11867	5.50135	10.3722	6.29725	5.16305	6.15944
		5.3601	4.54094	8.0029	7.46536	8.71901	5.46094	10.3463	6.20314	4.90916	5.95795
		5.66743	4.08222	7.32753	7.55577	9.05001	5.67085	9.14627	5.93151	5.08928	5.76326
		5.39229	4.17669	7.49733	7.54026	8.78454	6.04021	10.3083	5.67991	4.90356	6.28861
		5.52473	4.16631	7.0325	7.31474	8.85585	5.97967	9.99626	5.94658	4.71677	6.14913
		5.29185	4.29883	7.14654	7.56753	8.71378	5.78832	11.2169	5.86444	4.79291	6.15044
		5.38116	4.31809	7.02688	8.17781	8.73925	5.74133	10.7963	5.85645	5.13538	5.88528
		5.62598	4.34843	6.86953	7.97366	8.59698	5.92331	10.1427	5.60116	5.04978	6.15649
		5.28001	4.32136	6.93031	7.89252	8.95884	5.78039	10.4529	6.10472	4.99476	6.43593
		4.94175	4.54639	7.11412	7.26396	8.34936	5.54209	10.6726	6.03771	5.36235	6.49174
		5.37681	4.00768	7.44941	7.62281	8.71902	6.16729	10.3141	6.02037	5.21527	6.49756
		5.86086	4.32567	6.68208	8.10945	8.89921	5.96901	10.8476	6.24199	5.0071	6.43272
		5.51666	4.42196	7.10566	7.66266	8.12892	5.85624	8.48611	6.04088	5.1117	6.04285
		5.46031	4.45735	7.56714	7.22038	8.69037	5.33575	8.22377	5.88778	4.74777	5.8458
		5.33727	4.09051	7.74889	7.82986	8.50308	5.7253	9.00288	5.84202	5.03462	6.24736
		5.92168	4.35921	7.34574	7.58252	8.54954	5.88534	9.83356	6.08834	4.82628	6.12675
		5.7739	4.52984	7.0744	8.44614	8.90976	5.62863	7.43809	5.74935	4.92762	6.01458
		5.24161	4.0223	6.60336	7.64457	8.62436	5.93367	7.48649	5.84636	5.197	6.3564
		5.63459	4.74948	6.82433	8.26114	10.3971	5.77236	7.94393	5.62733	5.00314	6.23728
		5.36411	4.20858	6.64202	8.15213	9.30146	5.74901	6.82127	5.88904	5.11759	6.47665
		5.62147	4.03811	6.50655	7.20661	8.65456	6.07634	7.9638	5.69895	5.22749	6.53444
		5.5405	4.70355	7.50089	8.10101	8.62403	5.78355	7.66028	5.469	5.02859	5.95249
		6.57921	4.39641	6.63358	8.63743	9.27581	5.90414	8.78794	5.80094	4.77403	6.19178
		5.46082	4.31904	6.99869	8.00072	8.79622	6.16382	10.0034	5.58551	5.05675	6.51513
		5.7726	4.53511	7.35309	7.87498	8.27846	6.06422	9.70156	5.47949	5.017	6.18937
		5.65095	3.96923	7.36454	7.55308	8.485	6.09966	10.2381	6.14236	4.85287	6.35127
		5.10905	4.7385	7.80921	7.32659	8.34474	5.62722	9.77713	6.11803	4.86885	6.22966
		5.0338	4.17822	7.28015	7.33795	8.07535	5.64808	9.46224	6.40055	5.12642	6.92096
		5.48293	4.09238	6.84608	7.83358	8.91944	5.71026	10.2069	5.63702	5.28675	6.44181
		5.50542	4.46307	7.42168	7.55687	8.80254	5.88369	7.26587	6.26778	5.00546	6.43423
		5.69793	4.56927	6.83382	8.40099	9.46479	5.96685	7.42083	5.88556	5.12244	6.14005
		5.65461	4.30581	6.9428	8.15017	9.05075	6.12041	10.0425	5.6954	5.07522	6.52139
		6.16012	4.10818	7.16975	7.73336	8.69382	5.86163	7.00462	5.84815	5.17252	6.12739
		5.42593	4.33766	7.21223	7.28353	7.41974	6.23235	9.72818	6.02495	5.41195	6.2147
		5.33959	4.31598	6.72186	7.49052	8.15326	5.832	9.43182	6.03254	5.4203	6.21541
		5.27551	4.84491	7.56848	6.78697	8.35235	5.85808	9.18373	5.7563	5.07674	6.02727
		5.52338	4.2842	6.92734	7.10424	8.91253	5.98661	9.54028	5.95185	5.38889	6.52036
		6.06995	4.66751	7.60123	7.09266	8.42981	5.43307	8.87501	6.1158	4.64425	5.69453
		5.40408	4.33003	7.1419	7.52836	8.74474	5.60535	10.2678	5.97221	5.28902	6.70003
		5.5473	4.14259	7.05102	7.57435	8.82805	5.69879	9.42027	5.73894	5.0728	6.04349
		5.78152	4.43451	7.47205	7.68676	8.12099	5.76955	9.38301	5.72291	5.03756	6.15534
		5.29026	3.91577	7.23206	7.41318	8.34102	5.81545	10.0293	6.05548	5.12747	6.07653
		5.55991	4.12675	7.0676	6.93695	7.86465	5.68396	9.75252	6.02752	4.73651	6.37798
		5.61622	4.37125	7.42965	7.45098	7.5459	5.76876	9.27219	5.97928	5.0066	6.19698
		4.75514	4.86362	6.96213	7.14513	8.52199	6.08917	6.72216	5.64369	5.10837	6.56921
		5.46984	4.00428	7.21901	7.69675	8.60828	6.28944	6.8175	6.26624	5.0922	6.4277
		5.22666	4.85784	7.47521	7.42802	7.75985	5.68653	10.2574	6.01936	4.97354	6.70184
		5.26677	4.23622	6.86145	7.1639	7.74149	5.62078	9.63699	6.05287	4.94993	6.44248
		5.37886	4.29045	7.23601	7.38295	8.41747	6.17244	9.95471	6.01516	4.94571	6.49376
		5.36001	4.06263	7.12469	7.46547	8.94568	5.58374	7.25361	6.07486	4.8914	6.27453
		5.30062	4.4084	7.21071	7.71289	8.34725	5.59978	9.47016	5.98271	5.00329	6.40205
		5.80818	4.66016	7.40716	8.25786	8.845	5.51019	8.63544	5.90511	4.76784	6.1128
		5.59978	4.09021	7.09369	7.64302	8.55248	5.75645	8.99208	6.18366	4.98629	6.08902
		5.54872	4.30574	7.19102	7.24777	7.78243	6.10239	9.27099	6.13422	5.3834	6.70995
		5.58284	4.18702	7.13879	7.13639	8.67768	6.07041	9.80527	5.77972	4.90847	6.52534
		5.26627	4.23259	7.33676	7.31753	9.02175	5.97341	9.46153	5.6984	4.85426	6.09313
		5.31571	4.30804	7.55475	7.43834	8.77106	5.65094	9.32687	5.67676	4.83586	6.12857
		5.31827	4.35224	7.10807	7.24158	8.84035	5.52914	10.2791	5.67812	4.8702	6.33484
		5.54243	4.33734	6.99523	7.78989	8.05726	6.17396	9.44638	5.87462	4.60072	5.87525
		5.40853	4.28404	7.58377	7.25215	7.6516	6.19079	9.39047	5.95299	4.93593	6.18678
		5.80354	4.50691	7.16626	7.51852	7.85846	6.1253	10.3736	5.79246	5.05436	6.7319
		5.74711	4.19366	6.47605	7.49271	8.23948	6.07751	10.4886	6.02441	5.21438	6.9063
		5.06288	4.26016	7.33364	7.41567	7.97036	5.87155	10.7636	6.06177	4.87081	6.64106
		5.46346	4.3813	7.9214	7.14021	6.75076	5.71836	9.18833	6.18893	4.99537	6.18222
		5.10633	4.5041	7.98452	7.32911	8.16158	5.84022	10.0529	6.13966	5.11086	6.39612
		6.12859	4.77185	7.37076	7.57667	7.37237	5.94793	9.6464	6.14861	5.01696	6.06338
		5.93323	3.90128	6.96943	7.93568	8.7322	5.78329	10.886	5.76905	4.98848	6.28901
		5.59767	4.3685	7.37973	7.59447	8.72981	5.48024	9.23181	6.19975	4.91963	6.10294
		6.34272	4.91031	7.03267	8.49974	8.33228	5.54955	9.83464	5.819	4.92942	6.4573
		6.1739	4.38012	7.44443	7.9239	8.16164	5.80065	9.22101	5.38171	4.89522	5.94625
		6.23875	4.66869	7.54186	8.11034	8.81851	5.87697	10.5092	5.8352	5.09165	6.6004
		6.44022	4.11672	6.61688	7.97029	9.1631	5.84118	10.1611	5.97924	5.18811	6.28879
		5.96875	4.18474	7.28027	7.68574	8.61271	5.5084	10.2482	5.93234	4.96517	6.46266
		5.03952	3.94913	6.95208	7.56436	8.35182	5.62426	10.7364	6.17802	5.11925	6.43184
		6.06129	4.0753	7.01182	7.87559	8.70058	5.64181	10.3207	6.24749	5.12524	6.28419
		5.66095	3.83866	6.79406	7.34128	8.70109	5.82929	11.07	5.78041	5.16615	6.84605
		5.80869	3.97653	7.01313	7.51809	8.3823	5.56743	8.76529	5.66824	5.07368	5.929
		5.80389	4.22998	7.18884	7.73745	8.32542	5.32026	9.85951	6.12942	5.4993	6.06873
		5.61991	4.61665	6.71641	8.14247	8.74103	5.60547	10.3351	5.99015	5.19458	6.06756
		5.58215	4.36928	7.36526	7.6755	8.80821	5.73272	7.09022	5.98793	5.34759	6.24116
		5.19707	4.33746	7.12195	7.31334	8.63079	5.54405	9.58222	6.06169	4.88835	6.55106
		5.57323	4.7329	7.51578	7.6247	7.45478	5.73904	8.67294	6.08515	5.11085	6.06945
		5.82694	4.50546	6.85441	7.94569	8.96592	5.99166	9.71572	5.65139	4.97625	6.16565
		6.02669	4.29806	7.26889	6.94655	8.68322	5.84527	9.4342	5.88346	5.1831	6.16671
		5.55026	4.5468	6.95402	7.55164	8.86696	5.13198	10.3149	5.85855	4.69265	6.53722
		5.4377	4.16539	7.29031	7.16617	8.12519	5.44508	8.98648	5.90859	5.17646	5.98337
		5.72912	4.75861	7.77024	6.71722	9.03645	6.37384	8.22234	5.82215	4.6599	6.21543
		5.49522	4.39276	7.06134	7.61223	8.58672	6.14098	8.1976	5.93921	4.83115	6.30621
		6.06638	4.98548	6.522	8.31986	8.78069	5.50782	10.0252	5.63357	4.84406	6.06084
		6.03342	4.35173	7.16267	7.37135	8.9626	5.78753	8.94755	5.93914	4.63121	5.79523
		5.56149	4.19741	7.39466	7.73063	8.52478	5.44906	8.97549	5.97341	4.97919	5.98169
		5.8284	4.46864	7.44621	8.01271	7.49347	5.69553	9.7185	6.06982	4.79573	6.18663
		5.53522	3.89787	6.87269	7.1603	7.90719	6.20486	9.84248	6.09362	4.76902	6.41765
		5.22325	3.979	6.80641	7.78944	8.33816	5.8051	10.0296	6.07795	5.09061	6.35326
		5.20658	4.26653	7.3075	7.39576	8.61566	5.93975	10.4672	5.89344	4.90966	6.82831
		5.24185	3.85051	7.29407	7.50763	8.21661	6.23256	10.1645	5.78156	5.24643	6.68298
		5.19779	4.25397	7.30765	7.43474	8.07288	5.7496	9.60375	5.96949	4.88573	6.36553
		5.88544	3.9331	7.83888	7.54987	9.34798	5.62786	9.76613	5.47028	5.24346	6.12541
		5.92164	4.08626	7.27278	7.74773	9.44409	5.61937	7.25021	5.95311	5.16892	6.059
		5.71727	4.43974	6.85373	7.023	9.08534	5.6638	9.02181	5.97052	5.13289	6.41655
		5.40401	4.15279	7.21486	7.53874	8.07949	5.81436	8.5698	6.21034	5.34608	6.35641
		6.79186	4.76164	7.6066	7.44052	8.01593	5.63775	8.43975	5.60573	5.12773	6.12306
		5.99727	4.19849	7.75387	6.98741	7.49166	6.03229	7.94385	6.04983	5.45889	6.52207
		5.61235	4.02211	7.56631	7.43833	8.52548	5.76562	8.12713	5.45911	4.87327	6.11367
		5.93004	5.20681	8.02718	7.53451	8.74905	5.33752	7.13589	6.26688	4.73463	5.13449
		5.48992	4.6325	7.9928	7.8007	9.13039	5.57853	7.2196	5.39576	4.97216	5.71513
		5.42329	4.45048	7.32826	8.09152	9.28978	5.92036	9.12388	5.74182	4.90865	6.53631
		5.75406	4.53882	7.32732	7.68994	9.04744	5.65558	8.31747	5.93283	5.11706	5.79595
		4.98878	4.57758	7.75996	7.26593	8.4724	5.49018	7.6681	5.98623	5.21646	5.73127
		5.73419	4.29743	7.15423	7.40378	8.82216	5.68606	9.14764	5.86194	5.02115	6.17898
		6.17499	4.18708	6.85557	6.76992	8.77224	5.83598	10.0764	5.98619	4.85546	6.53334
		5.60873	4.04593	7.27569	7.46322	8.41544	5.31682	9.45985	5.68197	4.92797	6.24201
		5.75409	4.20924	7.32108	7.35159	8.64201	5.82693	9.93182	5.98046	5.16701	6.22598
		5.68408	4.29944	7.31375	7.90232	8.82267	5.75481	10.5627	5.98079	5.19936	6.4924
		6.52823	4.05607	6.97233	7.49259	8.89277	5.79267	10.6751	6.11879	4.98144	6.41157
		5.45756	4.11797	6.98858	7.78286	8.82602	5.54016	9.81549	6.228	5.09185	6.21887
		5.65664	4.4993	7.67716	7.65832	8.11317	5.86468	10.0512	6.33508	5.13538	6.30128
		6.23692	4.58924	7.56187	8.01058	8.3788	6.10371	10.1001	5.97223	4.99322	6.28046
		6.18826	4.69108	7.57785	7.71548	8.20566	5.59545	9.42958	5.97884	5.23839	6.14467
		5.22699	4.28818	7.13367	7.06434	8.83787	5.69002	9.6912	5.78826	5.3548	6.54347
		5.58191	3.88766	7.32457	7.64168	8.89953	5.78603	7.65807	5.90651	4.93674	6.37519
		5.32061	4.51832	7.54595	7.42549	8.9262	5.81837	8.62513	6.05713	4.92944	6.43881
		5.45753	3.9174	7.03371	7.47306	8.60235	6.58767	9.30012	6.29934	5.31362	6.15663
		6.12377	4.4329	7.608	6.68426	8.45852	5.99294	8.51083	5.84113	4.94045	6.18701
		5.43835	4.26484	7.31443	6.89592	8.2967	5.70499	10.3178	5.75269	5.16608	6.52209
		5.70305	4.27758	7.3484	7.70329	9.31491	5.85518	10.3825	6.08804	4.94024	6.48461
		6.53349	4.28724	7.30232	7.21479	8.24208	5.63425	9.80015	5.84456	5.40437	6.40532
		5.83737	4.20744	6.89327	7.53313	8.60362	5.97333	10.1258	5.72021	4.9175	6.43938
		5.43306	4.67685	7.33776	7.02626	8.74104	5.83734	9.73791	6.04181	5.23552	6.19616
		5.72218	4.09851	6.96935	7.36603	8.36843	5.47893	9.85778	6.02596	5.23558	6.05806
		5.94274	4.20896	7.72312	6.53478	7.64781	5.70699	9.20692	5.97161	4.97175	5.89827
		5.77928	4.11199	7.29844	7.37438	8.33744	6.01059	10.0598	5.65269	4.84555	6.55248
		5.39633	4.16012	7.21036	7.19982	8.48852	5.64609	9.1365	5.88954	5.00156	6.05423
		6.1446	4.21309	6.96874	6.9445	8.56551	5.66931	10.0809	5.9602	4.86124	6.35569
		5.85283	4.25043	6.82696	7.59579	8.69584	5.56972	9.82151	5.90919	4.9961	6.32721
		5.73793	4.36197	7.08826	6.85654	8.3859	6.03366	10.882	5.89787	4.96671	6.3582
		5.77249	4.66725	8.00373	7.15777	7.50838	5.77481	9.54376	5.92823	4.57536	5.5531
		4.98076	4.46616	7.1229	7.49354	7.86159	5.79579	9.90725	5.53292	5.08011	6.64719
		5.55299	4.19746	7.25295	7.46854	8.03264	5.47846	10.0464	6.21402	5.2515	6.29362
		4.80945	4.23126	7.08625	7.09636	7.58141	5.9806	9.69689	5.55392	5.10284	6.31584
		5.78992	4.40204	7.62425	7.17363	8.10971	6.15427	9.68443	5.5653	4.83991	6.48101
		6.08058	4.09127	6.77889	7.71995	8.79952	6.02446	10.385	6.22654	5.13837	6.64687
		5.46221	4.18242	7.00789	7.68611	8.06347	6.13512	10.0644	6.14516	5.38611	6.62167
		5.55289	4.6758	7.99393	7.14489	7.64722	5.49006	9.63189	6.05978	4.98014	6.30969
		5.30602	4.40119	7.60509	7.4476	8.41038	5.62259	10.0823	6.12261	4.90664	6.03658
		5.15872	4.46324	7.45192	7.5298	8.02148	5.60528	9.84175	6.05454	4.98927	6.0883
		5.10404	4.36729	7.39955	7.62719	7.92989	5.6821	10.358	5.64437	5.04769	6.67872
		5.38374	4.44889	7.35782	6.78629	8.49097	5.84626	10.0133	5.90223	5.05935	6.37311
		5.26932	4.28143	7.05538	7.38199	7.94008	5.7762	9.64884	5.79242	4.93525	6.34298
		5.58063	4.68783	7.28828	8.12357	8.96738	5.60408	9.5191	6.10459	4.89322	6.24178
		5.58607	4.16247	6.99707	7.83002	8.11602	5.74414	9.86936	6.03193	5.27529	6.39868
		5.58498	4.50306	7.4722	7.00636	8.19525	5.38744	9.56715	5.56977	4.96699	6.14847
		5.7879	4.1779	7.04836	7.46936	7.99292	5.87427	10.2407	5.87416	4.80386	6.46581
		5.26442	4.51183	7.47211	6.79145	8.67779	5.76169	9.71035	5.98466	4.86113	6.50254
		5.58224	4.47777	7.3147	7.60022	7.90854	5.55605	9.9156	6.17734	4.72912	5.95221
		5.5511	4.14184	7.10906	7.63324	8.94189	5.83818	9.4481	5.75874	4.90776	6.02019
		5.55847	4.24057	7.10222	7.25318	8.43606	5.49786	9.96688	6.08768	5.12146	6.51453
		5.74299	4.03078	7.46291	7.11	8.7863	5.41939	9.32351	6.30901	5.09204	6.36029
		5.64821	4.24701	7.18918	7.2583	8.5403	5.5293	10.2412	5.95249	4.76445	6.42248
		5.4256	4.70385	7.3927	7.34438	8.7518	5.22151	9.89336	5.94277	4.7407	6.11788
		5.43199	4.55573	7.54809	6.47621	8.6253	5.88677	9.78275	6.33564	5.079	6.46455
		5.65989	4.30534	7.07727	7.38541	8.86293	5.55197	9.62707	5.7898	4.92133	6.13712
		5.7495	4.7039	7.67316	7.03072	8.60809	5.54623	8.94702	6.16487	4.66628	5.94768
		5.15156	4.5375	7.36155	6.84734	8.46871	5.84493	9.59726	6.03993	4.96495	6.66567
		5.76244	4.2924	7.33966	7.19457	8.40419	5.8693	9.9711	6.17463	4.96832	6.36799
		5.58909	4.32628	7.74909	7.50395	8.23136	6.02354	7.46505	6.07836	4.97278	6.51366
		5.07205	4.65724	7.39971	7.60359	8.06257	5.51195	7.03983	5.98531	4.76654	6.81371
		5.72871	4.15318	7.42478	6.94779	7.7678	6.05927	6.9226	5.68425	5.14477	6.60264
		6.01027	4.46412	7.45701	7.69702	8.50468	5.75522	7.62221	5.94196	5.03311	6.556
		5.87164	4.34934	7.70071	7.77357	7.8339	6.04896	6.82273	5.9957	5.15501	6.92278
		5.68221	4.55166	7.19449	7.54004	8.16393	5.58475	6.84032	6.2338	4.99612	6.93362
		5.61096	4.67627	7.48769	7.90068	7.83576	5.65881	7.18334	5.88539	5.05854	6.63613
		5.13363	4.55565	6.89299	7.61971	8.21215	6.20961	6.5844	5.76179	5.31453	6.79682
		5.77922	4.4223	7.205	7.78183	8.25353	6.08287	7.60571	5.82988	5.37939	7.08521
		5.67998	4.36603	6.85373	7.63453	9.01201	5.53764	8.59256	6.186	4.87818	5.99047
		5.43566	4.2845	7.41016	7.21181	8.69826	5.35188	7.16495	6.22404	5.30063	6.24539
		6.00814	4.02282	6.89789	7.93584	9.35338	5.31127	7.03882	6.13812	5.51305	6.11217
		5.87243	4.29969	6.72173	7.77208	8.90232	5.88316	7.5408	6.06539	5.17717	6.32273
		5.66521	4.44892	7.11217	7.32383	8.93225	5.93788	7.5147	5.87709	4.87783	5.97325
		5.52975	4.24103	7.86254	7.5899	8.53217	5.28814	7.48875	6.20807	4.94729	5.84252
		5.79042	4.36096	7.21967	7.52571	8.11228	5.77203	9.20183	5.93482	5.30841	6.51559
		5.4025	4.37075	6.54815	7.97703	8.55173	5.83523	9.79087	6.12581	5.17005	6.43355
		5.66081	4.45547	6.59598	8.09038	8.71066	5.69649	10.0182	5.82499	5.13886	6.44494
		5.88748	4.24187	7.22775	7.49132	8.29629	5.86015	9.97319	5.6476	4.92005	6.74991
		5.49393	3.88248	7.38102	7.09584	8.24515	5.30656	9.64537	6.10576	4.99807	6.76245
		5.8599	3.9814	6.7094	7.40862	8.53284	5.60674	10.09	5.86167	5.30254	7.05182
		6.21558	4.61261	6.87938	8.03253	8.43337	5.99651	10.3223	5.21666	5.12021	6.43909
		6.43219	4.21805	6.53657	8.72165	9.19373	6.48845	9.76554	5.55846	4.83309	6.10542
		4.76758	4.66612	7.74005	7.58837	7.31444	5.41763	9.03766	5.78601	5.0773	6.34249
		4.75515	4.80482	7.63322	6.80681	6.73282	6.51903	8.90755	6.07612	5.46286	6.53757
		5.31652	4.80125	7.2614	6.77811	8.64708	5.20808	9.61226	6.30604	5.23943	6.30679
		5.60769	4.12058	7.82102	6.95477	7.97988	5.76928	10.0401	6.03956	5.53143	6.77582
		5.7385	4.14037	7.17329	7.53944	6.98233	5.72704	9.79956	6.23887	5.28931	6.74757
		5.48116	4.92607	7.38036	7.45896	7.60032	5.71943	9.71225	5.96926	5.17034	6.80965
		5.71335	4.37681	7.37823	7.45646	8.08238	6.0971	10.2862	6.10311	4.91153	6.44469
		5.68803	4.5192	7.73312	7.2852	7.46459	5.60714	9.21051	5.62111	5.1178	6.21135
		5.60928	4.43407	7.66293	6.8568	8.02338	5.70197	9.48796	6.04406	5.21438	6.93128
		5.03895	4.79655	8.0918	7.18881	6.83372	5.63511	9.32455	5.92867	5.46773	6.55884
		5.4896	4.64156	7.46701	7.98311	8.57829	6.06666	9.6063	6.07499	4.88307	6.51408
		5.56706	4.36125	7.7852	6.9725	8.17265	5.84403	9.95585	6.27545	5.0103	6.62543
		5.59074	4.1125	6.89482	7.66339	8.43714	6.0703	10.5783	6.17532	4.9691	6.91712
		5.66066	4.24931	7.52378	7.91357	8.42484	5.86807	9.81509	5.85758	5.03519	6.32973
		4.94549	5.01698	8.66729	7.57165	6.96231	5.82043	8.26828	5.9488	5.04057	6.05885
		5.44197	4.84235	7.67807	8.0454	8.40904	5.86468	8.63237	6.24199	4.76252	6.47884
		5.49386	4.47758	7.18834	7.90135	8.02015	5.57079	9.73191	6.09393	5.03209	6.94341
		4.87146	4.46942	7.35076	7.5951	7.84794	5.84565	9.92076	6.07263	5.50439	6.88176
		5.63296	4.4782	7.18911	7.88167	8.53301	6.48833	10.0228	5.9969	5.29938	6.83576
		5.32089	4.50162	7.25397	7.38775	7.53984	6.01593	9.65956	5.93444	5.45086	7.80224
		5.23579	4.95621	7.68556	8.22507	8.33479	5.45578	9.78788	5.65712	5.20526	7.69515
		5.34113	4.60546	8.23754	7.65042	7.07076	5.89037	9.45912	5.98951	5.2161	6.8627
		5.00113	5.02405	7.69918	7.77234	6.93171	5.48332	8.97839	6.0825	5.38036	7.44545
		5.6747	4.71628	6.70579	8.04225	8.80678	6.02966	10.0706	5.48504	5.02442	7.62301
		5.54522	5.01811	7.4888	8.03364	7.61743	5.78759	9.17088	5.97434	5.08075	6.96811
		5.59085	4.83748	7.02501	7.81482	8.5133	5.66522	9.51713	5.17021	5.20789	6.96226
		5.79362	4.8817	7.17154	8.234	8.22021	5.80711	9.83688	5.51961	5.05803	7.15303
		6.25645	4.413	7.19044	7.69106	8.30459	6.5348	10.1203	5.61851	4.82592	6.72699
		5.70898	4.48568	7.04482	8.09748	8.39784	6.25975	9.38745	5.63023	4.93338	6.44482
		5.59485	4.56115	7.03287	7.89729	8.25098	6.36625	9.76782	5.7	5.20866	6.84452
		5.94471	4.90222	6.82571	8.12766	9.17234	6.40442	10.6214	5.47901	4.76446	6.91717
		5.52605	4.53465	6.65427	7.98797	8.7374	6.1374	10.3109	5.43145	4.85885	6.31209
		5.73846	4.36384	7.07686	7.74323	8.48702	5.98372	10.0305	5.40443	4.9249	6.18889
		5.95137	4.51631	7.55282	7.86906	7.39261	5.55261	8.13584	6.10393	5.1036	6.33964
		5.86986	4.66766	6.73118	8.69391	8.67903	5.72882	6.8727	5.95766	5.34258	7.17982
		6.02595	4.73573	7.32876	8.12263	8.6297	5.65505	7.04574	5.7741	5.04323	6.6189
		5.95717	4.48735	6.91276	8.07867	9.19075	6.09135	9.29169	5.28333	4.83222	6.21133
		6.30974	4.53885	6.88808	8.57294	9.4031	5.69833	7.61452	6.18078	5.13265	6.46671
		6.08323	4.04002	7.04346	7.39328	8.55411	6.87365	10.0198	5.44854	4.99433	6.40462
		5.50423	4.04618	7.14705	7.9147	8.70405	6.06526	9.58247	5.4991	5.00112	6.46889
		6.09401	4.26968	7.03701	7.76612	8.28493	5.82935	10.2206	6.05222	5.05718	6.69851
		5.41075	4.07584	7.09602	7.66859	8.36143	5.64737	10.427	6.16447	5.67038	6.92307
		6.01788	4.79773	7.73528	8.16944	7.3825	5.45002	8.58862	5.95562	4.84494	6.04276
		5.49327	4.20365	7.62219	7.49553	8.0783	5.99679	10.755	5.90127	5.11909	6.70957
		5.72679	4.54287	6.88276	8.36104	9.03331	6.025	10.8879	5.72484	5.22645	6.48612
		6.2184	4.13085	7.26241	7.09903	7.68759	5.6729	9.82488	5.84945	5.21193	6.11924
		5.94748	4.40502	6.85459	8.13966	9.21503	5.74387	10.8811	5.60679	4.99522	6.07834
		6.36069	4.84939	6.63312	8.22317	8.93714	5.71593	10.1503	5.41124	4.77416	6.50005
		5.40708	4.88217	7.59059	7.0104	8.93539	5.48145	10.4226	6.08997	4.86363	5.79141
		5.6498	5.41019	8.49127	7.28044	8.20905	5.52996	8.6584	6.0804	4.86033	5.35104
		5.65198	4.33252	6.98688	7.70393	8.65613	6.07556	10.6118	5.85854	5.09228	6.39437
		5.67165	4.87437	7.38012	7.0569	8.37977	5.80447	9.75125	6.06138	4.68913	6.51468
		5.52586	4.20243	7.06314	7.11964	8.84242	6.08431	10.1835	5.8377	5.04356	6.82383
		5.08048	4.56794	7.21912	6.72055	7.98382	5.66008	9.85298	5.90581	5.13968	6.21009
		5.34637	4.42933	7.49279	6.7709	8.64381	5.92497	10.2117	5.7877	4.77502	5.98734
		5.66826	4.60825	7.87797	7.39849	8.45275	6.26781	9.25203	5.82451	4.83594	6.31109
		5.51009	4.48217	7.62958	7.66412	8.56702	6.1796	9.25376	5.82027	5.1087	6.0522
		5.15907	6.36516	9.40632	6.52918	6.83201	5.6563	7.87335	7.31972	5.14154	5.4153
		5.61848	7.1418	9.51779	6.49509	6.90148	6.18117	7.99031	7.70086	4.98258	5.93345
		5.39268	5.16583	7.76025	7.42529	8.7078	6.10039	9.16668	5.85303	5.25692	6.24754
		5.41181	4.385	7.42089	6.80342	9.04013	5.93781	9.37656	5.91251	4.9793	6.14257
		5.47783	4.38145	7.23769	7.28023	8.74492	6.26513	9.64192	5.93767	5.1229	6.53342
		4.88817	5.03279	8.29405	6.83048	8.56312	5.16881	9.54481	6.21522	5.49168	6.12475
		5.25898	4.66634	7.17492	7.37286	8.34962	6.22855	9.67377	6.14749	5.0406	6.53017
		5.32069	4.67259	7.58253	7.32352	8.74557	6.66359	9.93393	6.11764	5.58236	6.77282
		5.50726	4.98872	7.02818	7.31469	9.45284	6.8044	10.322	5.74156	4.88655	6.21292
		5.16075	5.01174	7.73861	7.09861	8.50443	6.63213	9.52899	6.46928	5.07921	6.10619
		5.07047	4.7702	6.96983	7.6656	9.53259	6.0824	9.52615	6.0537	5.25011	6.07205
		4.91402	5.06477	7.48438	7.37692	9.14891	6.42559	10.078	6.07383	5.32934	6.6455
		5.88958	5.08804	7.36086	7.37005	9.18648	6.74427	9.51626	5.85205	4.87956	6.43559
		5.01253	4.76248	7.33153	7.61887	8.25164	6.60707	9.76875	5.96561	5.09912	6.67282
		5.17858	4.69964	7.5481	7.25189	7.77554	6.61038	10.0566	5.77799	4.85029	6.17384
		5.41328	4.40241	7.24988	7.45128	8.5085	6.6099	10.7167	5.79047	5.1469	6.77034
		6.20741	5.39489	6.92259	7.1631	8.33007	6.71907	9.55266	5.71063	5.08835	6.1781
		5.07234	4.8899	6.89007	7.26186	8.50794	6.33778	10.4903	5.68538	5.26392	6.73238
		5.00604	4.97679	7.71775	6.9264	8.4367	6.32918	9.68652	5.84749	5.2328	7.21839
		5.18779	5.33602	7.48708	7.69788	8.6824	6.37176	9.16042	6.10135	5.00648	6.38041
		5.25847	5.12097	7.42761	7.83134	8.48785	6.23213	10.092	5.57655	4.97094	6.46111
		5.50932	5.19112	7.37959	6.68742	8.11061	6.33807	10.2109	6.37725	4.90539	6.43226
		5.26212	5.14847	7.68568	7.37831	8.38272	6.56712	10.3051	5.7324	5.27982	6.79438
		4.80757	3.9465	6.87762	7.31856	7.84427	6.36234	10.3566	5.94038	5.43292	7.40913
		5.02413	4.34201	7.22838	7.65981	8.24815	6.29162	10.0145	6.09439	5.29236	6.96683
		5.52212	4.58333	7.0555	7.22644	8.92738	6.99509	10.8263	5.64805	5.16292	6.53062
		5.18681	5.00501	7.83522	7.09789	8.23952	6.39951	9.51416	5.81618	5.19662	6.40271
		5.1566	4.56838	7.22675	7.25067	8.44827	6.76762	10.4172	5.76166	5.25718	6.58523
		5.59047	4.23487	6.96975	7.23749	8.64719	6.8279	10.0666	5.39446	5.26529	6.6365
		5.74478	4.84443	7.1456	8.05889	8.5338	6.01378	9.65742	5.63906	5.21711	6.40765
		5.73443	4.42318	7.16104	7.25822	8.53456	6.29773	10.6644	6.33206	5.41338	6.52551
		5.73837	4.18353	7.0266	7.11137	7.03873	6.33223	9.27074	5.97683	5.27483	6.85761
		5.7403	4.68982	7.31066	7.31877	8.11263	6.47814	9.67235	5.6973	5.09381	6.40444
		5.77466	4.56917	7.69336	7.34815	7.40342	5.94274	9.26681	5.94722	5.1946	6.38462
		5.69974	5.3635	8.25482	6.83231	7.71161	6.32684	9.1112	5.55371	5.25388	6.17533
		5.5443	4.85155	7.73786	7.15327	8.32748	6.2887	9.65465	6.0123	5.22063	6.17741
		5.77266	4.58146	7.29082	7.52364	8.04493	6.19859	9.51898	6.05884	5.38203	6.35287
		5.69931	4.3943	6.99579	7.37663	6.92086	6.58372	9.50013	5.82525	5.39376	6.86349
		5.55154	4.49203	6.76577	7.80585	8.30268	6.36105	9.57497	5.91444	5.40727	6.40219
		5.26279	4.41266	6.95293	7.9817	7.65332	6.23582	9.63437	5.84788	5.42874	6.47705
		4.57632	4.94035	7.82078	6.59013	6.73989	6.01633	9.33693	6.1762	5.94248	6.65193
		5.90292	4.44115	7.38308	7.35035	7.07684	6.07961	8.89902	6.10619	5.53799	6.44672
		6.13742	4.11089	7.0408	7.37225	7.66475	6.32764	9.55976	5.48938	5.28063	6.35437
		6.32149	4.42643	6.8892	7.62825	8.90703	6.8717	10.2243	6.03842	5.30182	6.66069
		5.51777	4.21664	7.40575	7.12693	7.40198	6.36754	9.38653	5.72427	5.55905	6.66859
		5.75235	4.57534	7.14887	7.15537	7.55238	6.29415	9.27423	5.76917	5.33432	6.74686
		5.3153	4.72044	8.09731	6.84909	8.08493	6.32453	9.32128	5.38316	5.31507	6.44932
		5.66174	4.29815	6.84246	6.94754	8.24578	6.86181	10.3257	5.57234	5.57273	7.19802
		5.38264	4.21791	7.63043	6.55552	7.18122	6.34684	9.3419	5.68911	5.06252	6.7234
		5.28356	4.66649	7.78968	6.90439	7.59346	6.54565	9.56566	5.98749	5.26547	6.60441
		5.97293	4.45334	7.36792	6.8869	8.25588	6.73002	9.97577	5.77475	5.42969	6.73138
		5.04929	4.44893	7.08783	7.313	8.05474	6.45681	9.51391	5.72708	5.13912	6.83133
		5.23408	4.38969	7.23823	6.93699	8.00873	6.6623	8.96041	5.66057	5.279	6.56664
		5.52811	4.79069	7.3036	7.40045	8.00421	6.17643	9.22249	5.78392	5.11293	6.38327
		5.76115	4.31287	6.81418	7.33516	8.77056	6.73582	9.70761	5.5863	4.91048	6.44396
		5.36827	4.9428	7.32262	7.09073	8.83455	6.35754	10.1341	5.3979	5.14498	6.33005
		6.01668	4.51703	7.4323	7.66799	8.81085	6.35467	9.66543	5.61984	5.16067	6.35272
		5.59634	4.63738	7.69413	6.89265	8.61797	5.99413	9.71588	5.631	5.11131	6.3232
		5.63122	4.30729	7.11514	7.33753	9.02394	6.75992	9.39928	5.47115	5.45006	6.30418
		5.32171	4.46492	7.19481	6.98424	8.64935	7.13023	9.9784	5.77728	5.57372	6.7792
		5.4693	4.96309	7.88003	7.2829	8.44522	6.37979	9.49735	5.56688	4.94016	6.36203
		5.30581	4.18862	7.07125	7.23868	7.99646	6.50648	9.37797	5.52987	5.07983	6.26957
		5.2964	4.32685	7.49806	7.10248	8.08896	6.8172	9.80212	5.5623	5.0118	6.65851
		6.01667	4.75239	7.43368	7.60033	8.90945	6.59577	10.4415	5.20873	4.82738	7.08954
		5.52917	4.97907	7.35315	7.39644	8.3877	6.58713	9.91623	5.84459	5.47983	6.62323
		6.07635	5.26407	7.31457	7.93578	9.19336	6.00179	8.4427	5.23897	4.8438	5.41417
		6.06872	5.44828	7.99107	6.99961	8.73311	6.21542	8.76493	4.88324	4.56341	5.53139
		5.50082	4.97728	7.45356	7.08306	8.17034	6.11812	9.68945	5.44647	5.18741	6.50702
		5.70342	5.34639	7.06361	6.99354	8.56249	6.37677	9.98262	5.4541	4.95528	6.32857
		5.24999	5.57124	7.83809	6.67793	8.0584	6.40004	9.63897	5.69092	5.22154	6.41378
		4.99692	4.89524	7.74798	7.36133	9.2852	5.9794	10.0463	5.83203	5.22374	6.30277
		4.97525	5.17032	7.74513	6.56193	8.74286	6.03456	9.89678	5.99267	5.44782	6.41076
		5.72461	4.83654	7.20018	7.24576	9.50565	6.4506	9.1802	5.63022	5.23575	6.75308
		4.61746	5.84313	8.23897	6.79857	8.0742	5.62977	8.86574	5.55829	5.80495	6.16413
		5.62024	5.47343	8.0135	6.28502	8.64584	6.00563	9.43138	5.73475	4.95486	5.64228
		5.11901	5.14246	8.07102	6.62861	8.83902	6.44603	9.2784	6.11302	4.93644	6.2686
		5.75175	5.62191	7.72533	7.2233	8.9044	5.82777	9.17804	5.40533	4.77828	5.50138
		5.20334	4.64792	7.56538	6.86726	8.7582	6.08662	9.48411	6.07917	5.16007	6.46857
		5.69534	5.52058	7.4333	6.37892	9.24674	6.46843	9.53213	5.79115	5.06255	6.26951
		5.31429	5.53079	7.94939	6.57685	8.85509	5.81579	8.67168	5.19027	4.90485	5.52893
		5.45012	5.38013	7.88039	6.76325	8.92022	5.7896	9.29751	5.30756	4.78324	5.91364
		4.79629	4.90545	8.57311	7.19695	8.12212	5.00256	8.07205	6.18709	5.62169	5.87601
		6.01761	5.08375	7.77909	6.42887	9.33201	6.03658	9.12085	6.27523	5.39238	5.59897
		4.94214	4.97924	7.21372	5.39878	8.58657	5.80842	9.22573	6.00152	5.42571	5.86432
		5.55938	4.70289	7.53113	6.45036	8.49506	6.31759	9.10315	5.80795	5.40208	6.22671
		6.19725	4.78193	7.30946	7.00743	10.2302	6.8582	10.0479	5.63029	5.15396	6.75522
		5.50544	4.16454	6.80425	7.10069	9.16553	6.72974	10.4897	5.67369	5.3155	7.10014
		5.28066	5.12196	8.15333	7.13125	9.01319	6.23598	8.88049	5.80618	5.10079	6.31855
		5.55759	5.21615	7.87112	6.82906	8.72407	6.38431	9.89789	5.99361	5.53145	6.42061
		6.23498	4.53892	7.27646	7.84801	8.95506	6.3876	9.16823	5.83515	5.02558	5.76215
		5.98056	4.82785	7.63823	7.36047	9.30867	6.16963	9.91319	5.66151	5.44313	6.1833
		5.9859	4.76204	7.55735	7.32959	9.15247	6.46659	9.32917	5.37002	5.03441	6.45143
		5.89195	4.26203	7.25973	7.14058	9.01856	6.52906	8.82596	5.9618	5.31448	5.85463
		5.7405	4.32512	7.02315	7.83581	8.7621	5.8483	9.92555	5.39662	4.94001	6.75102
		5.93295	4.81751	6.97946	7.67823	8.85609	5.56941	9.53904	5.84252	5.13333	6.26832
		5.73061	4.22485	6.73791	7.05591	9.43691	6.2636	10.1146	5.26472	5.38922	6.55091
		5.81352	4.91727	7.57646	6.98802	9.18807	6.02623	9.54642	5.61782	5.32339	6.67218
		5.42193	4.6496	6.93854	6.88546	8.61497	5.79542	9.21807	5.47943	4.85559	6.59194
		5.72705	4.36088	7.39604	7.30141	9.10635	6.22042	10.1387	5.74104	5.19438	6.51851
		5.44917	4.39432	7.12476	7.7557	9.13429	5.94699	9.53578	6.10472	5.27728	6.15601
		6.05382	4.63716	7.46559	7.42753	9.10719	6.14372	9.53868	5.7238	5.05877	6.11033
		5.76983	5.61022	8.36812	7.37063	8.87035	5.48159	8.29146	5.41284	5.20285	5.8643
		6.32445	4.98518	7.89646	7.30872	9.17564	6.09673	9.66544	5.49416	5.08333	6.53917
		6.20366	3.65472	7.28945	7.22686	8.67422	5.91081	9.94725	5.45516	5.0818	6.40143
		5.38047	4.67448	8.09169	7.10459	8.64197	6.1986	9.30166	5.52447	5.37363	6.82438
		5.44195	4.29168	6.85124	7.09046	8.78265	6.17457	10.0766	5.40186	5.52739	6.54057
		5.4932	4.10665	6.66068	7.5303	9.67789	5.60742	10.2668	5.69195	5.47834	6.65498
		5.96774	4.82625	7.22463	7.64987	8.81956	6.05142	10.1716	5.67818	5.02071	6.25002
		5.36238	4.58123	7.54931	7.53192	7.85304	5.90668	9.29009	5.79398	5.16214	6.31925
		5.22339	4.96092	7.51357	7.20382	8.14025	5.67775	9.14292	5.67613	4.95725	6.45817
		5.82085	4.40419	6.68042	7.80452	8.61311	6.155	9.5971	5.54882	5.36706	6.32294
		6.09953	4.78187	7.48343	7.9038	9.33673	5.71641	9.80802	5.82922	5.14052	6.19146
		5.69024	4.40475	7.27932	7.74884	9.70727	5.45256	9.78476	5.4224	4.73604	5.91858
		5.70063	4.92667	7.48207	7.38779	8.78884	6.25605	10.4098	5.5879	5.01195	6.12458
		5.68487	5.30999	8.14142	6.83621	8.66416	5.76567	9.75732	5.93281	5.10775	5.97647
		4.89245	5.10501	7.576	7.32781	8.98683	5.90651	9.97634	6.06592	5.10086	6.02923
		5.69992	5.33971	7.63149	7.03735	9.27895	6.05999	9.25285	5.9024	4.70732	5.74304
		5.37851	4.71994	6.96946	8.10821	9.42534	6.0456	10.2296	6.09009	5.0966	6.41723
		5.46311	4.66882	7.48454	7.09965	8.60174	5.62928	9.87797	5.91144	4.99758	6.14522
		5.55127	4.82528	7.69636	7.38359	8.86313	6.23091	9.81298	5.88366	4.97446	6.1425
		5.49133	4.69144	7.34499	7.0321	9.90941	6.25207	10.4303	5.74099	5.21416	6.1892
		5.8406	5.12077	7.85624	7.66665	9.34771	6.15719	9.81352	5.75281	5.22902	6.43313
		5.74579	5.10158	7.6464	7.18949	9.25705	6.18624	9.50814	5.90576	5.02558	5.93363
		5.96793	4.94105	7.43964	7.22534	8.82291	5.94079	9.44147	5.82248	4.94175	6.40913
		5.62345	5.06023	7.0421	7.4713	9.02108	5.76304	9.79779	5.84938	4.98834	6.33733
		5.7213	4.7814	7.86169	7.25662	8.82055	6.09949	8.88984	5.69121	4.80888	5.83609
		6.06569	5.12876	8.50705	6.60613	8.79587	6.08095	8.99442	5.94685	4.85927	6.09617
		5.61961	4.94136	7.55501	7.06873	9.0311	6.36685	9.91294	5.5256	4.94957	6.19893
		5.63169	5.17367	7.95408	7.34367	8.6619	6.22206	9.99004	5.83163	4.77603	5.62345
		5.70829	5.02167	7.15217	7.24224	9.28816	5.83395	10.0364	5.84613	4.52658	5.58872
		6.019	5.07101	8.04683	6.94452	9.26867	6.80504	9.30742	6.30487	4.92601	6.20203
		6.07994	4.90157	7.5684	6.9314	9.14782	5.78196	9.75936	6.16294	4.88454	5.56134
		5.53757	5.23892	7.76604	6.96747	8.44386	6.65291	9.59264	5.97375	4.97609	6.24228
		5.81569	4.89252	8.17509	6.55396	8.5728	6.51297	9.62343	5.98536	5.06118	5.80932
		5.45079	5.30142	7.71842	6.06622	8.82873	6.3063	9.29386	5.81619	5.06297	5.5845
		5.81226	5.60238	7.18384	6.81767	9.31036	6.0583	10.0113	6.09358	5.16423	6.1232
		5.6098	5.79993	7.97131	6.75096	9.66179	6.05612	9.52051	5.77271	4.92597	5.90083
		6.01304	4.87093	7.33992	7.32188	9.86176	6.5201	9.71805	6.13852	5.24611	6.09578
		5.65908	5.1335	7.72255	6.78631	8.68284	6.30415	9.743	5.9274	4.85894	5.74477
		5.77839	6.19665	8.53969	5.84969	8.48992	5.81252	9.20795	7.42004	4.99564	5.51814
		5.67473	5.608	8.06989	6.12217	8.60681	5.95749	8.91746	5.88783	5.07727	6.05563
		5.73558	5.36324	7.35765	6.63281	8.94528	6.24868	9.66479	5.90886	4.94839	6.49147
		5.11946	4.92681	8.44055	6.20637	8.9631	5.45702	9.67951	5.96404	5.54954	5.7585
		5.55956	4.8106	8.24861	6.65714	9.45945	5.94727	9.4474	6.05932	5.19665	5.51433
		5.96553	5.05688	8.32421	6.39223	9.16752	5.77905	9.23609	7.32903	5.26444	5.59911
		5.44921	5.3665	8.51724	6.13036	8.70629	5.91851	7.88793	6.00316	5.27308	5.56523
		5.65793	6.13224	7.53686	6.84899	9.211	5.61264	9.18622	5.94749	5.43319	5.11679
		5.61464	5.82776	8.59491	7.24066	8.64463	5.90165	9.41057	5.93019	5.20207	5.2226
		5.81317	4.7419	7.58423	6.78277	8.58346	5.88568	9.42682	5.85631	4.97445	6.1488
		5.2971	4.23661	7.31346	7.28058	8.86207	6.15565	9.70942	5.89044	4.78448	6.60923
		5.97407	4.80209	7.38054	6.86944	8.21589	6.35442	9.71868	5.87341	5.00243	6.25014
		5.596	4.68261	7.44903	6.71321	8.16419	6.42381	9.74823	6.13155	4.93853	6.30138
		5.72284	4.85952	7.91624	6.4773	8.70859	5.99328	9.16374	6.3769	4.98471	6.23868
		6.01371	4.64459	6.98711	7.2307	9.04025	6.25218	9.5405	6.0703	4.94211	6.00109
		5.46544	4.4189	7.17502	7.42873	8.66856	6.36066	10.1556	5.98364	5.33423	6.46862
		5.55845	5.04251	6.6932	7.02832	9.28208	6.60358	10.8095	6.11885	5.19101	6.468
		6.07321	4.71689	7.62625	7.26175	8.24551	5.90071	9.09349	5.92907	4.92443	5.66774
		5.77147	4.63768	7.61267	7.33446	8.16152	5.74381	9.60853	6.19031	5.35495	6.17768
		5.3748	4.4998	7.50894	7.64527	8.68	6.3714	10.0875	6.26434	5.23742	6.77854
		5.76972	4.46887	7.03105	7.7784	9.28443	5.8157	10.0083	6.33533	5.45364	6.43013
		5.7419	4.69129	7.85923	7.00832	8.61431	5.92572	9.49025	5.62168	5.01945	6.08865
		5.54306	4.86493	7.6652	7.56575	8.80002	6.43344	9.19868	6.08103	5.3325	6.11146
		6.29227	4.3706	6.74673	7.64942	9.94413	6.27462	9.69445	5.92711	4.97196	6.03593
		5.79587	4.50997	7.50521	7.38333	8.25871	6.49924	9.39702	6.39713	5.36988	6.37608
		5.64504	4.07898	7.14956	7.27822	10.2745	6.78918	10.4872	5.87726	5.8961	6.58244
		5.9552	4.25155	7.23307	7.57905	8.25269	6.04678	8.99399	6.23097	5.17787	6.01754
		5.58515	4.35311	7.0042	7.05266	8.77148	6.51233	9.383	6.10051	5.12717	5.92963
		6.17402	4.59068	7.4779	7.38763	8.52775	6.57306	9.43964	6.08552	5.3133	6.21597
		5.43242	4.78921	7.45174	7.33645	8.85571	6.59363	9.9699	6.16801	5.07669	6.29663
		5.67868	4.16928	7.20329	7.3275	8.41082	6.17733	9.57882	6.02467	5.23256	6.40126
		6.16981	4.29928	7.48641	7.37422	9.30127	5.71533	9.50728	6.12134	5.25148	6.02751
		5.73977	4.42712	7.49397	6.94198	8.56029	6.25608	10.1471	5.69446	5.32063	6.44989
		5.66194	4.76188	7.67806	7.15767	7.89537	5.70814	9.65726	5.69951	5.47637	6.10411
		5.99615	4.84742	7.57286	7.38871	8.8325	6.15663	9.89201	6.01311	4.88487	6.24731
		6.22851	4.51435	7.19594	7.50222	8.81908	6.56072	9.72304	6.06632	5.09527	6.15166
		5.87205	5.02747	6.83453	7.84247	8.25994	6.21778	9.93694	5.91982	5.35009	6.41589
		6.12425	4.1964	6.77185	7.02674	7.18819	6.98731	9.85023	6.11098	5.31049	6.43481
		5.48738	4.52005	7.36696	6.92186	7.99346	6.52491	11.1366	6.32867	5.83751	6.93035
		5.80761	4.65295	7.09647	6.89832	9.18024	6.70058	10.0122	5.6489	5.18631	6.26925
		5.9472	4.34621	6.92029	7.37649	8.76469	6.20783	9.99638	6.11157	5.19644	6.31104
		6.26863	4.70931	7.56867	6.87529	8.69141	6.27028	9.75056	5.81062	5.18779	6.42046
		5.48464	4.60704	7.49552	7.45907	8.22676	6.23814	9.85144	6.10881	5.46387	6.57238
		5.66366	5.25088	8.01574	6.9113	8.92308	6.31988	9.07792	5.82424	5.26577	6.31787
		6.64041	4.95267	7.74713	7.35811	8.73084	6.06586	9.68302	5.8583	5.53898	6.44126
		5.45071	5.29391	7.82686	7.55652	8.43316	6.13575	9.67542	5.76303	5.1087	6.47444
		5.86814	4.59544	7.10448	7.89676	8.94242	5.90266	9.63537	5.84514	4.85993	6.06837
		6.55143	4.88036	6.73288	7.48874	8.74901	6.2649	9.88502	5.81693	5.44234	6.46896
		6.44629	4.21268	6.63051	7.29817	9.44935	6.72003	10.5312	6.02596	5.66112	6.80475
		5.45499	4.88664	7.92451	7.15693	8.41164	6.32986	9.41118	6.03757	5.96183	6.77747
		5.64179	4.90998	6.92788	7.06197	9.10834	6.73889	9.97278	5.8217	5.68482	6.37334
		5.88419	4.74075	7.47741	7.49713	8.81326	6.3267	9.70678	6.34637	4.86573	6.28134
		5.84133	4.90372	7.32318	7.76992	8.59477	5.58637	9.73393	6.161	4.55277	5.86343
		5.8725	4.53816	7.62011	7.66643	8.51431	6.38613	9.95479	6.0151	4.94782	6.58625
		5.57375	4.62254	7.03335	7.19272	7.7619	6.42962	9.93612	5.97821	4.9463	6.40642
		5.44464	4.25924	7.28221	7.27105	8.63311	6.42611	10.0482	6.0737	5.94127	6.49356
		5.10298	4.9296	7.37161	7.46097	8.23806	6.00774	10.4922	5.96734	5.44525	6.81675
		5.5767	4.52732	7.23033	6.88424	8.36269	6.56673	9.91447	6.25317	5.2859	6.81784
		6.56339	4.75204	7.68397	7.20394	8.73663	6.53905	9.12049	5.7356	5.17502	6.25939
		6.34221	4.34042	8.02028	6.97678	7.74999	6.52698	9.63846	6.05255	5.7114	6.49661
		6.52591	4.88467	7.52774	6.97918	9.26118	6.54084	9.88177	5.85485	5.19536	6.56424
		6.07522	5.40371	8.03509	7.01394	8.29019	5.80829	9.97515	5.90286	5.40293	6.46253
		5.81025	4.81637	8.02186	7.23991	8.80988	6.54848	10.8272	5.86314	5.5163	6.74163
		5.97303	4.67353	7.68498	7.08809	8.13538	6.35632	9.82564	5.90435	5.2559	6.40553
		6.62236	5.10699	8.03403	7.29411	8.82174	6.70121	10.5448	6.16325	5.0466	6.232
		6.55263	5.27838	7.90766	7.25303	9.21675	6.61474	9.35505	6.0226	5.09622	6.57969
		7.30066	4.93775	7.22937	7.99093	8.60134	6.69934	10.1384	5.82325	5.19931	6.53108
		5.99017	4.73487	7.33812	6.8827	8.68828	6.46543	9.80381	6.14655	5.25121	6.30543
		5.3335	4.68695	7.37348	6.66273	8.22945	6.68796	9.86585	5.87606	5.20601	6.57049
		5.77723	4.78398	7.73185	6.81112	8.05298	6.34937	9.8536	5.97175	5.06562	6.36616
		5.80762	4.43502	7.38603	6.89159	8.22386	6.65314	10.5794	6.16624	5.47687	6.88292
		6.19981	4.88261	7.0102	6.81413	7.66293	6.41031	10.6433	5.9326	5.45745	6.47732
		5.87023	4.38554	7.02877	7.49581	9.21667	6.76441	10.4601	6.0037	5.10196	6.66905
		5.81009	4.95954	7.29132	6.89154	8.24394	6.50311	9.74038	6.26078	5.50158	6.13744
		6.06486	4.43677	7.27287	7.36827	8.32239	6.89309	9.42569	6.1395	5.00954	6.02408
		6.09572	4.51566	7.05118	8.17833	8.8965	6.4162	9.4628	5.77078	5.21564	6.43466
		5.61052	4.36526	7.16608	7.60036	8.15958	6.49385	9.67372	6.07724	5.28854	6.61352
		6.1826	4.5192	7.10677	7.88932	8.16508	6.08552	9.77662	6.16898	5.34755	5.91126
		5.68956	4.36337	7.41876	7.3474	8.78604	5.90981	10.4367	6.21552	5.63594	6.36717
		5.06986	4.48612	7.33269	7.24692	7.39266	5.35918	9.62228	6.31183	5.87303	6.34816
		5.46933	4.30787	7.92359	7.34329	7.49238	6.08693	9.68896	6.00243	5.46408	6.07405
		5.56564	4.78013	7.3971	7.09763	9.45445	5.57839	9.68455	5.85952	4.98634	5.92787
		5.84335	4.37496	7.47132	6.7336	8.84267	6.44813	9.21576	6.3145	5.17704	5.95652
		5.5308	5.13057	7.25541	7.80037	9.28211	6.08868	9.74466	5.96063	5.06519	6.10326
		5.73755	4.68344	7.47841	7.54765	9.51708	7.10321	10.2788	6.23	5.28961	6.57012
		5.24968	4.3101	7.53864	7.56205	9.49813	6.33564	10.0735	6.07206	5.56455	6.65153
		5.52311	4.42466	7.3923	7.57262	9.576	5.9286	9.67303	6.29695	5.67775	6.38962
		5.21816	4.11918	7.30257	7.0987	9.66173	6.38361	10.2045	6.38193	5.42256	6.72941
		6.07268	4.15363	7.51963	7.86789	9.50101	6.25597	10.1064	6.10258	5.20013	6.01682
		5.75548	5.05979	7.92487	7.24575	9.15186	5.69433	9.85561	6.15052	5.49472	6.03103
		4.98286	4.64169	7.60373	6.98492	9.03182	6.47399	10.7076	6.02149	5.55326	6.72693
		5.27293	4.56535	7.22319	7.68935	9.1084	6.1405	9.92507	6.23284	5.2949	5.92726
		5.02636	4.40158	6.67207	7.12497	9.05331	6.45153	10.0541	5.97175	5.57279	6.85307
		5.83719	4.06682	7.05467	7.7012	9.02359	5.7985	9.16008	6.43289	5.42279	5.97987
		5.32306	4.55186	7.83906	6.88359	8.13721	5.6716	9.63762	6.39038	5.34618	6.0356
		5.7139	4.43611	6.84314	7.79728	8.7502	6.32043	9.54292	5.50357	5.06398	5.90087
		5.73758	4.30869	7.20184	8.11727	8.48773	6.24802	9.61272	6.22965	5.25022	6.53339
		5.30188	4.29932	7.13924	7.59074	8.47223	6.4255	10.2218	5.91228	5.46873	6.23483
		5.58259	4.26702	7.1767	7.75773	9.04865	5.82701	10.4602	6.3318	5.27048	6.19825
		5.32184	4.31156	7.27744	7.35115	8.01882	6.45744	9.23656	6.14328	5.60421	6.25891
		4.49326	4.6521	8.02108	7.25033	8.61672	5.62655	10.2437	6.46067	5.53673	6.10938
		5.0606	4.12178	7.11735	7.29644	8.47632	6.80751	10.5293	6.05892	5.27532	6.52722
		4.96643	4.19833	7.42824	6.79272	8.87217	6.42276	9.76531	5.98608	5.36063	6.07698
		4.81858	3.91089	7.35777	6.90228	8.33336	5.73364	9.81881	6.24798	5.68627	6.09617
		5.23883	4.1632	7.00196	7.14424	9.4014	6.77684	10.0099	6.13531	5.48399	6.44379
		5.63926	4.43242	7.26983	7.87707	9.38417	5.90101	9.60477	5.69994	5.12356	6.11437
		5.79307	4.37375	7.61343	7.40505	8.60523	6.26423	9.38727	6.10482	5.29287	5.92408
		5.06866	4.63092	7.39592	7.57416	8.71504	6.50708	9.96888	5.96377	5.37189	6.17729
		5.19626	4.12455	7.52344	7.4681	8.23037	6.43021	8.61124	5.96312	5.36212	6.01497
		5.98546	4.43551	7.30368	7.08484	8.43548	6.9029	9.53039	6.1237	5.35703	6.1609
		5.59992	4.7136	7.36795	6.95285	9.02276	6.06423	9.64305	6.22709	5.28478	6.02115
		6.15098	4.74798	7.80512	6.84901	8.83741	6.34321	9.85391	6.16218	5.09793	5.88931
		5.69488	4.6342	7.60482	7.15215	9.22035	6.19329	9.53023	6.06721	4.98833	5.9227
		5.72499	4.59807	7.32739	6.48956	8.68031	5.67765	9.21824	6.03769	5.05874	5.92947
		5.97729	4.59496	7.43775	6.72728	9.04293	6.52627	9.60401	6.09519	5.09861	5.73235
		5.26906	4.76529	7.95584	6.36593	8.30055	5.90563	9.44719	6.56632	5.23423	5.66725
		5.61175	4.91038	6.67158	7.21111	8.93254	6.74097	9.50122	5.71664	5.02999	6.081
		5.00746	4.58875	8.1178	6.00461	7.42813	6.11477	8.92776	6.33275	5.27624	5.48428
		5.97686	4.57264	7.17431	6.68198	7.9313	6.38326	9.52129	6.31932	5.2835	6.03718
		6.24793	4.54955	6.79188	6.96344	8.66705	6.47512	10.716	6.37557	5.28173	6.43154
		5.29703	4.52311	7.68267	6.72018	8.09711	6.16151	10.2596	6.07188	5.28042	5.9855
		5.02622	4.66598	7.1544	6.9893	7.53922	6.05689	9.8265	6.07739	5.38692	6.18519
		6.15937	5.18517	7.83384	7.79187	8.83849	6.59097	9.73666	5.92307	5.195	5.81949
		5.7199	4.47834	7.40578	7.3375	9.09876	6.48565	9.75153	5.91562	4.97529	6.28604
		5.12947	4.37149	7.65802	7.00286	7.40221	6.53612	9.17171	6.09207	5.17519	6.37456
		5.97036	5.25778	8.41387	7.51317	7.34688	6.70778	8.90477	7.55037	5.3574	5.25066
		5.77164	4.53717	8.28651	7.52007	8.32253	5.64708	9.43872	5.77694	5.11234	6.1521
		5.24958	4.47432	7.83782	6.0062	7.7514	6.18797	10.211	6.28598	5.18945	6.54052
		6.05197	4.56901	7.01929	8.28928	8.80232	6.78234	9.73183	5.94927	5.27993	6.31244
		5.38195	4.61385	8.40544	7.11519	6.87241	5.89581	8.52015	6.22646	5.25327	6.34532
		5.92241	4.57284	8.25856	6.77895	7.65491	6.26137	9.00647	6.08249	5.23061	5.98086
		4.84243	4.95676	8.25225	7.09688	7.12512	5.66764	8.7324	6.38434	5.82252	6.64413
		5.66159	4.21841	6.82137	7.39447	8.38785	6.35586	10.1443	5.99231	5.12339	6.17257
		5.35391	4.47927	7.9606	6.76031	7.45325	6.04101	8.51372	6.30822	5.49916	6.25103
		5.00029	4.70738	7.44222	7.18793	7.73083	5.85042	9.4097	6.20846	5.60537	6.37345
		5.59327	4.87759	7.13639	7.35572	7.82228	5.88041	8.6232	6.11697	5.48194	6.50781
		5.00791	4.52114	6.99809	7.61165	8.01052	6.41328	9.65999	6.26793	5.43079	6.03028
		4.84163	4.19756	7.2749	7.52414	7.66498	6.12016	9.29347	6.21025	5.43191	6.13018
		5.51914	4.87538	7.99117	6.77164	7.46254	6.06705	8.73892	6.07048	5.17638	5.96037
		6.35362	4.37932	7.909	7.40554	8.13425	6.42468	10.2198	6.02202	5.42664	6.62356
		5.63553	4.57101	6.50487	6.91518	9.54002	6.53721	10.2674	5.58434	5.45513	6.42568
		6.46635	4.10989	6.7296	7.36642	8.82859	6.43843	9.7757	5.70073	5.12594	6.29878
		5.4294	4.99744	7.65766	6.53424	7.46558	5.6293	9.19158	6.2231	5.20873	5.87417
		5.60598	4.48023	7.16008	7.58705	8.57274	6.10896	9.53851	6.02408	4.9801	5.49231
		5.60516	4.54914	7.05073	7.17943	8.28865	6.41099	10.2258	6.01479	5.25114	6.67981
		6.56572	4.54042	7.31405	7.20036	8.94146	6.32284	9.8843	6.14949	5.11545	6.18843
		5.27116	5.57682	8.58387	6.99026	8.06627	5.05734	8.61861	6.09194	5.38348	5.62437
		5.32252	5.07893	8.37013	6.73235	7.91178	5.09245	8.48688	5.971	5.47029	5.65836
		5.98827	4.7349	7.27167	6.79394	8.82373	5.37402	9.41344	5.95448	5.25822	5.57997
		6.38356	4.72206	7.19008	6.50774	8.80584	5.72208	9.30673	5.96724	5.16768	5.95824
		5.1722	5.47232	8.41805	6.50821	7.37485	5.4419	8.3745	6.03645	5.30898	5.63931
		6.86762	5.62979	7.98614	6.63974	8.37858	5.07362	8.37183	5.61286	5.30889	5.07643
		5.68641	5.1003	7.29916	7.85519	8.52113	5.37758	9.03822	5.79484	5.19625	5.68242
		5.39304	4.81609	7.59022	7.05309	8.53095	5.72173	9.4649	5.94761	5.2857	6.097
		5.68637	5.13338	7.79081	7.0211	9.22314	5.96804	9.57068	5.90471	5.18688	6.09414
		5.89097	4.77667	7.31743	8.00277	8.63677	5.37846	8.87287	5.75422	5.4649	5.54501
		4.76248	5.12551	8.50991	6.18104	8.35485	5.58305	8.49824	6.05703	5.27285	5.77476
		5.69578	5.23823	7.53191	7.12795	9.10464	5.72855	8.72287	5.34294	5.07389	5.71189
		6.06657	4.61368	7.0285	7.74206	9.116	6.01941	9.3683	6.04881	4.95809	5.7427
		6.23274	5.29679	7.21442	7.61727	8.7777	5.7585	8.75392	5.78652	4.78628	5.50763
		4.87919	4.9364	7.75296	6.25283	8.6009	5.94045	8.88516	6.11818	5.25226	5.7087
		5.66366	5.10158	8.04387	7.21726	8.25366	5.95357	8.80319	5.67713	4.4509	5.62406
		5.19463	4.73573	7.1239	6.43842	8.00159	6.31946	9.55233	5.99504	5.42637	6.6664
		5.39284	3.95721	6.81914	7.01189	8.81147	6.83679	9.86653	6.08547	5.47971	6.39254
		5.02582	5.05047	7.28633	7.38624	8.84313	6.40893	9.47815	6.18025	5.2422	6.22427
		5.0906	4.33067	6.71533	7.49993	9.04505	6.4346	10.4063	6.12521	5.19775	6.63067
		6.23937	4.65419	7.24611	7.33074	9.41555	6.1767	9.42697	5.67674	5.24049	6.22791
		5.1577	4.27586	7.51618	7.24794	8.0631	6.32584	8.58822	6.15653	5.29694	6.145
		5.31252	4.02163	7.17419	6.88547	8.52976	6.68409	9.35967	6.23262	5.4287	6.64835
		5.3217	4.14359	6.83006	7.20186	9.86616	6.75299	9.90987	5.64225	4.92588	6.49899
		5.33752	3.98765	6.33966	7.87607	8.25581	6.63408	10.5221	5.76664	5.1884	6.53999
		5.04879	4.04493	6.89077	7.63009	8.46738	6.73109	10.4239	6.03662	5.50628	6.85112
		5.07751	4.401	7.7262	7.54136	7.21512	6.18945	8.86572	6.15088	5.13461	6.15197
		5.35615	4.08325	7.72647	7.12445	7.53675	6.57268	9.17064	6.21898	5.32664	6.66579
		5.36804	4.37585	6.55414	7.79164	8.89662	6.16299	10.2656	6.11784	5.17264	6.41305
		5.63107	4.30667	6.67689	7.6592	7.74609	7.01519	10.0149	6.05487	5.57783	6.77213
		6.19859	4.32828	6.97906	7.67985	7.41899	6.62207	9.17209	6.06736	4.98077	5.86832
		5.66401	4.0647	6.7873	7.50953	7.65063	6.69736	10.7186	6.02454	5.03819	6.93157
		5.47867	4.29107	7.29413	7.04681	8.10396	6.54359	9.66047	5.9799	5.02437	6.43566
		5.49804	4.3481	7.39959	7.56753	7.87087	6.60453	9.74	5.85893	5.33139	6.30558
		5.8125	4.09712	6.67105	7.08074	8.68225	6.49731	10.3054	6.07519	5.12717	6.16687
		6.0663	4.14796	6.76981	7.56495	7.50602	6.27439	9.63771	6.20267	5.49292	6.42838
		5.89097	4.08339	6.83122	7.10266	8.48986	6.87324	9.25453	5.99248	5.13203	6.33769
		5.19039	4.36016	7.55561	7.06519	8.05665	6.03455	9.53688	6.14595	5.28516	6.47872
		5.49312	3.95279	6.78544	6.81123	7.99145	7.01343	10.1193	6.20375	5.38192	6.41453
		5.74472	4.20054	6.74886	7.99192	8.44047	6.39979	9.76577	5.69582	5.03159	6.30755
		5.39014	4.39615	7.5815	7.83444	8.72897	6.13671	9.58877	5.66055	4.97811	6.77445
		5.34975	4.43819	7.16755	7.32225	8.3817	6.85587	9.6881	5.49427	5.33325	6.00727
		4.88234	4.18667	7.90832	6.96481	7.53795	6.41659	9.16985	6.41258	5.40619	6.2438
		5.22595	4.26056	7.22948	7.19211	7.02628	5.77674	9.07415	5.86396	5.40039	6.37109
		5.47355	4.31775	6.54734	7.35237	7.91151	6.22552	10.7275	5.95983	5.74071	6.65528
		6.17499	4.15754	6.82499	7.33693	7.49398	6.5513	9.85116	5.98602	5.64964	6.83493
		6.19084	4.11308	7.07915	7.38132	7.67839	6.72396	9.87931	5.94811	5.35059	6.50893
		6.05003	3.96434	7.54134	6.42176	7.62042	7.00303	9.13983	6.57507	5.54661	6.71235
		5.75768	4.59323	6.79007	7.12854	9.14665	6.30476	9.71584	6.0681	5.29371	6.27922
		6.00265	4.00698	6.95454	7.2407	9.27132	6.08945	10.1935	6.15946	5.14397	6.01826
		6.05305	4.16553	7.3991	7.41163	8.65412	6.74379	9.71939	5.94377	5.12469	5.88542
		5.31766	4.40681	7.53596	7.22861	8.72529	5.98579	9.0347	5.77559	5.07248	6.19562
		5.82913	4.29431	7.16855	6.80117	8.9801	6.36591	9.70166	5.95413	5.09156	6.69535
		6.00994	4.75847	7.50443	6.90012	8.63845	6.20821	10.1236	5.63075	4.89777	6.16707
		5.7075	4.40772	6.92825	8.05446	8.63087	6.53844	9.34568	5.79775	4.96063	6.21229
		6.04018	4.37037	7.44041	7.24874	9.19587	6.55222	10.1352	6.1753	5.21484	6.42072
		5.0689	4.88266	7.51088	7.2212	8.87957	6.60486	9.88013	6.1515	5.34718	6.62968
		5.79143	4.37708	6.80992	7.53897	9.24452	6.61737	9.9394	5.72178	5.12075	6.44235
		5.67384	4.52599	6.99441	7.36739	9.36096	6.27042	10.1059	5.80415	5.20619	6.47616
		5.67186	4.59625	6.93982	7.11095	8.42732	6.11034	10.0025	5.86439	5.21018	6.04358
		5.14939	4.69418	7.20113	7.43705	8.22984	6.14286	10.0986	5.96706	5.25583	6.20244
		5.6899	4.76472	6.85995	7.52104	8.56686	6.18665	9.26104	6.1872	5.25616	6.09693
		5.77734	4.55175	6.98497	7.59072	8.89976	5.85031	10.9614	5.88802	4.77442	6.30499
		5.52662	4.43436	6.90277	7.58573	8.84851	6.03912	9.90524	6.09102	5.08209	6.31273
		5.4675	4.54379	7.073	7.74914	8.83697	6.30239	10.479	5.84745	5.00396	5.92995
		5.21492	4.73331	6.86298	7.32202	8.83463	5.42562	9.83642	6.13062	5.41444	6.25149
		5.60688	4.69426	7.54349	7.45521	8.54711	6.11409	10.0878	5.94017	5.04276	5.85362
		5.21107	4.84184	7.32764	7.91264	8.42019	5.67779	9.63271	5.99617	4.99866	6.05862
		5.2562	4.32919	7.5577	7.29738	9.29975	6.16534	9.96329	6.03242	4.97926	6.40624
		5.20517	4.50973	6.91846	8.04489	8.94306	5.91561	10.2188	5.90547	5.18791	6.60594
		5.45022	4.47181	7.36441	7.6777	8.84056	6.01627	10.2698	5.39927	5.26266	6.79763
		5.91351	4.83652	7.37956	7.33678	8.35924	6.49948	10.0742	5.76403	5.1231	6.34569
		5.84326	4.21823	6.97123	7.56678	8.05361	6.57863	10.4736	5.69127	5.29871	6.83033
		5.05267	4.11666	7.29518	7.78698	8.65849	6.66756	10.4695	6.03295	5.15224	6.80895
		5.06466	4.16676	7.16322	7.6765	8.85115	5.93868	10.1396	5.71006	5.18104	6.16077
		5.16058	4.11235	7.22807	7.80179	8.11672	6.19106	9.85885	5.67458	5.14729	6.79733
		5.3904	4.09068	6.77458	7.61142	8.97048	6.34164	9.94029	5.61298	4.91679	6.07405
		5.33114	4.3134	7.7865	6.79443	7.59975	6.04745	9.23945	5.933	4.69946	5.61298
		5.23996	4.00847	7.51025	7.26096	6.92216	6.08928	9.27735	5.72361	4.994	6.40411
		5.38039	4.13844	7.06963	7.12993	8.37642	6.83103	10.1886	5.25348	5.09829	6.53385
		5.08104	4.14732	7.15243	7.42756	8.47456	5.86883	9.62209	5.32793	5.02316	6.55567
		5.65949	4.20396	7.25212	7.70704	8.7654	6.2977	9.78003	5.19084	5.09022	6.49846
		5.10923	4.33378	7.29545	7.90589	8.18169	5.98812	10.3604	5.56182	4.98937	6.77638
		6.63401	4.46508	7.40123	6.91495	8.36765	6.29048	9.64521	5.19367	4.45764	6.21542
		6.88442	4.599	6.87106	7.89265	8.61653	5.93704	9.69239	5.35195	4.90038	6.05763
		6.14261	4.46558	7.26195	7.50968	8.07274	5.86413	9.51939	5.36679	4.89912	5.96588
		6.70234	4.95236	6.83574	8.34104	9.03008	6.2543	10.0677	4.89159	4.53411	5.84542
		6.20304	5.002	7.7525	7.97467	7.89122	5.92132	9.95929	5.31566	4.36285	5.54334
		6.54227	4.32825	6.76805	7.76949	8.50425	6.45531	10.1495	5.31622	4.14948	6.00675
		6.53192	5.33283	7.24324	7.57132	8.73982	5.84429	9.64279	4.77233	4.3409	6.09625
		6.48474	4.29912	6.72484	7.60072	8.85866	6.00583	9.89764	4.97065	4.7535	6.59632
		6.66892	4.18607	6.7106	7.53267	8.76251	6.53545	10.2755	5.11052	4.21046	6.5749
		6.48004	5.03362	7.4762	6.59437	8.5024	6.0704	10.5314	4.28104	4.70545	6.3532
		5.61457	4.78721	7.16098	6.92641	8.59903	6.32615	8.94035	5.40118	4.51679	7.10777
		5.93884	3.77312	6.83337	6.81754	8.25402	6.1954	9.83395	5.15988	4.99438	6.87952
		5.41765	3.99627	6.91937	6.39986	8.91368	6.8013	10.1352	4.50245	5.00061	7.00243
		6.30028	3.83363	7.20774	6.9493	8.42196	6.68176	10.0559	5.14899	4.5877	6.46319
		5.70914	4.07074	7.02365	7.16504	8.47341	6.42723	9.54958	5.0401	4.6754	6.62914
		5.94238	4.35773	7.50716	6.8208	8.43856	6.61441	10.044	4.7767	4.66499	6.14603
		5.57213	4.38145	7.61899	6.61876	8.32428	6.58807	9.11047	5.11613	4.66356	6.07855
		5.58675	4.24808	6.90214	7.07109	9.08372	6.26116	9.65163	5.06524	4.5037	6.37458
		5.58866	4.16944	7.20919	6.80576	8.31999	6.46792	9.0684	5.28391	4.68291	6.52236
		6.08134	4.50182	7.16457	6.98167	8.37231	6.15384	9.4262	5.21929	5.10564	6.10888
		6.03261	4.27653	7.23118	6.95647	8.50611	6.5055	10.1679	4.85165	4.47265	6.56838
		6.11152	4.57138	6.8577	6.62124	7.72886	6.758	9.48126	5.03719	4.10334	6.3076
		5.30447	4.49552	7.45019	6.8836	7.97455	6.0523	9.7644	5.06898	4.94446	6.42359
		5.53293	4.38167	7.01871	7.13053	9.16007	6.24798	9.83787	4.82634	4.89519	6.621
		5.74897	4.77248	7.53892	8.2383	8.74271	6.03672	9.68661	4.7919	4.8198	6.56773
		5.3609	4.97307	7.14766	7.72105	8.568	5.95307	9.48836	5.40542	5.04225	7.0199
		5.57795	4.16447	7.43838	7.27552	8.19351	6.2649	9.50817	4.82879	5.16618	6.90989
		5.41921	4.51645	7.33375	7.38216	8.0943	6.02597	9.55983	5.22998	4.96125	6.44722
		5.29778	4.72559	7.02733	7.48785	8.13324	5.69418	9.60273	5.61198	5.07815	6.65503
		5.99543	4.73118	7.64987	7.52913	8.52718	6.20879	9.78845	5.5246	4.83352	6.60392
		5.22843	4.39908	7.72499	7.41046	7.74428	5.71253	9.80473	5.73272	4.93682	7.04837
		5.44405	4.23413	7.33497	7.79926	7.94616	6.84366	10.5475	5.53575	5.02252	7.18681
		5.93427	4.28976	7.6178	7.21402	8.10498	6.97167	10.1638	5.50365	4.86459	6.7076
		5.94835	4.52802	7.22695	7.41167	7.99658	7.00962	10.0789	5.77581	5.0789	6.94027
		5.83844	3.94894	7.3481	7.3278	7.95834	6.37375	10.2147	5.52847	4.91197	7.60185
		5.43804	4.244	7.63484	6.67082	8.25323	6.44934	10.1284	5.71615	5.07318	7.21129
		4.99976	3.95586	7.41066	7.0154	7.9082	7.50665	10.3591	5.90328	5.08015	7.48488
		5.11927	4.66452	8.22277	6.4714	7.4357	6.3961	9.20859	5.83908	4.7129	6.79885
		6.00541	4.42151	7.7149	7.56333	7.82474	6.70027	9.76081	6.184	4.88701	6.94251
		5.89059	4.48113	7.31489	7.92381	8.5459	7.0889	10.1539	5.55297	4.59765	7.02281
		5.31726	4.74375	7.65101	6.96124	7.92875	6.28659	10.1521	5.85788	4.69315	6.90818
		5.58941	4.82012	7.49573	6.823	7.56443	6.78098	10.0785	4.93073	4.64396	7.53757
		5.89608	4.32394	7.48363	7.30049	8.08728	7.22116	9.67815	5.21366	4.50013	7.3659
		5.0803	4.60756	7.47651	6.69526	7.89081	6.40134	9.89793	5.51493	5.00112	6.87777
		5.48127	4.49526	7.55089	6.96128	8.07475	6.76221	9.87834	5.46134	4.55088	6.83919
		4.66339	4.37583	7.15968	7.50176	8.09806	6.50755	10.4012	5.80323	4.76087	7.30072
		5.38316	4.50484	8.0299	6.89573	6.75741	6.72111	9.8253	6.45405	4.9342	7.54707
		5.03554	4.05786	6.9476	7.25903	8.10546	6.51733	10.5648	6.16905	5.23094	7.73237
		5.75454	4.84014	7.52881	7.05302	8.1871	6.87722	9.98571	5.87614	5.27503	7.14398
		5.30033	3.9229	7.86283	6.57809	7.5759	7.33322	9.60875	5.95212	5.26321	7.45035
		5.71804	4.46779	7.41289	6.85216	8.55506	6.99995	10.1551	5.65117	5.06421	7.29741
		5.30612	4.54934	7.13276	7.00937	8.02377	7.1829	10.5896	5.72058	5.1284	7.46744
		5.77428	4.73706	7.48262	7.31767	8.04036	7.14935	9.76411	5.58283	4.74148	6.85471
		5.52311	4.03965	7.2096	7.56	8.68385	6.713	10.7236	5.53658	4.61697	7.34915
		5.37686	4.36976	6.87434	8.04652	9.12607	6.41415	10.4575	6.05018	4.84386	6.49921
		6.1702	5.65083	7.42193	8.31009	8.34116	6.39198	9.76779	5.24598	4.77473	6.66414
		5.89248	4.1082	7.92825	7.07167	8.11693	7.65638	10.1606	5.67507	5.04328	6.95455
		5.84537	4.12766	7.42701	7.1614	8.25979	7.93664	11.1582	5.82912	5.12051	7.34905
		5.45392	4.5735	7.96398	7.46708	7.79244	6.78888	10.0504	5.29333	4.90345	6.86071
		5.21047	4.7016	7.68067	6.3959	7.97232	7.26591	10.5829	5.01253	5.35656	7.18675
		6.18543	4.63619	7.33924	6.71843	7.54265	6.80429	10.3951	5.70321	4.80289	7.14576
		5.22836	4.12544	7.43443	7.53097	8.25761	7.63201	10.8746	5.49126	5.03404	7.88742
		5.722	4.94864	8.27381	7.4497	7.91836	6.56597	10.1525	5.79606	5.05871	7.26772
		5.71914	4.04257	6.88465	7.33906	7.74456	7.53456	10.1676	5.39183	4.91281	7.44494
		6.0772	4.12129	6.87293	7.32332	8.53355	6.57467	10.2985	5.67823	4.97663	7.4251
		5.80234	4.57242	7.36278	7.46483	8.38201	6.51045	10.399	5.77167	4.57914	7.08542
		6.22453	4.11581	6.97061	8.0407	8.73199	6.27219	10.4357	5.29677	5.2071	6.50362
		6.10684	4.45174	7.10263	6.65033	8.37607	6.15257	10.2681	5.37596	4.99118	6.99876
		6.09629	4.21387	7.21684	7.41826	8.29501	6.1329	9.94952	5.79255	5.03001	6.60332
		5.57273	4.48549	8.16687	7.15524	8.45993	6.37582	9.19989	5.85519	4.87289	6.92055
		6.08241	4.42299	7.00655	7.40719	8.67297	6.55986	10.657	5.72189	5.09594	7.40803
		6.00086	4.61501	7.74242	6.9582	7.02094	6.97789	9.54622	5.98274	5.28111	7.38343
		6.22225	4.31915	7.40311	7.61679	7.37322	7.45476	10.4142	5.66792	4.95372	7.45989
		4.96794	4.55613	8.05177	6.86451	7.72771	6.79061	9.93051	5.72856	5.03217	7.0917
		6.1339	4.79018	7.84303	7.67169	7.43282	6.45586	8.78382	5.43398	4.73291	6.78556
		6.13297	4.41565	7.71733	7.42557	8.96067	6.36452	9.68566	5.22319	5.0374	7.10681
		6.50334	4.23946	6.7255	8.05239	8.46566	6.42325	9.8267	5.40267	5.0055	6.37333
		6.39385	4.89017	7.12841	7.37042	8.59322	6.19015	9.68927	5.0835	5.10946	6.41411
		6.77094	4.26911	6.78904	7.87894	8.41686	6.76584	9.9116	5.42862	4.96581	6.42555
		5.91015	4.41021	7.49013	7.42013	8.53518	6.2865	9.47279	5.37851	5.16663	6.71759
		6.50397	4.35154	8.0519	7.12731	8.02119	6.45601	9.46805	5.52681	4.98428	6.43184
		6.07877	4.42149	7.09498	7.67927	8.75375	6.92602	11.2554	5.31815	4.96394	6.5338
		5.69652	4.48211	7.82871	7.23764	7.49914	6.19743	9.22824	5.28628	5.11041	6.35731
		5.88571	3.95254	6.8176	7.35033	8.54114	6.51874	10.2953	5.19828	4.77745	6.46939
		5.60973	4.19931	7.36321	6.55813	7.66456	6.88918	10.0651	6.206	5.08728	6.92489
		5.32763	5.29398	8.16427	6.90854	7.58043	6.10722	9.50616	6.03796	4.9473	6.31741
		5.25358	4.50344	7.64506	7.22959	8.50053	7.31649	10.0977	5.08998	5.30212	6.27975
		5.42705	4.77424	7.50395	7.31482	8.36506	6.36256	9.65265	5.73093	4.81831	6.49862
		5.64829	4.20193	7.54457	7.30077	8.2959	5.83915	10.0894	5.94583	4.58693	6.2576
		6.09908	4.40642	7.2435	7.76807	8.61849	5.91461	10.4139	5.435	5.23294	6.36224
		5.44792	4.06373	7.78306	7.07802	8.22417	6.4138	10.5641	5.37825	5.03058	6.87236
		5.54984	4.3185	7.56898	7.26571	8.5244	6.10879	10.5496	5.56949	5.23546	6.79222
		5.90923	4.27298	6.75949	7.17132	8.11761	6.86764	10.6367	5.75154	5.24285	6.98507
		5.56258	5.03308	7.68605	7.10109	7.2925	6.4042	9.62285	5.64466	5.08188	6.68637
		5.02769	4.88141	7.24824	7.38773	7.88604	5.91657	9.79136	5.92959	4.68688	6.87741
		5.32372	4.33274	7.22824	7.51906	7.62739	6.27654	9.80346	5.57025	4.62941	6.96685
		5.64459	4.46798	7.48891	7.02879	8.52099	6.38038	9.83635	5.45896	4.87523	6.28204
		5.74548	4.90892	7.93021	7.01134	7.73156	6.43561	9.36002	6.0622	4.70702	6.15817
		5.42941	4.46099	7.78698	6.91797	8.01097	6.44661	10.7889	5.60221	5.21676	6.8572
		5.6859	4.71604	7.72576	6.83053	8.42361	6.66652	10.0682	5.59973	4.92113	6.66009
		5.73363	4.87223	8.11269	7.12212	9.24537	5.72794	10.2663	5.47112	4.68452	5.99406
		5.92086	4.65894	7.83761	6.50811	8.24769	6.45864	10.2386	6.06698	4.96928	6.04419
		5.39267	4.95497	8.47571	7.04693	8.4892	5.79436	10.2117	5.92621	5.01754	6.29316
		5.65626	4.45374	8.11426	6.82011	8.65904	6.12345	10.0528	6.23783	4.77909	6.73828
		6.11341	4.41186	7.84438	6.78781	9.13504	6.15599	10.309	5.77016	4.67952	6.7662
		5.52578	4.66403	7.9193	7.43827	7.96534	6.11856	9.99467	5.66299	5.19822	6.41141
		5.27064	4.63662	7.53674	7.00616	8.15197	6.52943	11.0426	5.43662	5.23517	6.82661
		5.47267	4.8105	8.28654	7.18232	7.87813	6.51918	9.60141	6.22023	5.07709	6.61025
		5.61086	5.01164	7.83773	7.41867	8.49086	6.16494	9.97704	6.02557	4.93316	6.40502
		5.55089	5.00857	8.05877	6.93824	9.02269	6.12949	9.45601	6.18165	5.08044	6.26567
		5.43655	4.24509	7.54084	7.36155	8.04328	6.50575	10.5317	5.54926	5.01036	6.53052
		6.15639	4.96568	7.86935	6.46643	7.37099	6.60013	9.8362	5.70796	4.98352	6.25086
		5.80732	4.2059	7.97221	6.54841	7.26977	6.67898	9.98622	5.44792	4.79526	6.69076
		5.49392	4.402	7.91559	6.50424	7.82772	7.01528	10.3042	5.72903	4.79559	6.79377
		6.12844	4.93276	8.53982	6.76074	7.06787	6.92874	9.08108	5.79946	5.19038	6.42398
		5.93046	4.27028	7.73903	6.81407	7.41849	7.44928	9.73076	6.23993	4.92915	6.70691
		5.82535	4.60013	8.59817	7.24783	7.33925	6.59224	10.2522	5.79575	5.32828	6.41413
		5.85	4.10736	7.58571	6.90573	7.46548	6.72085	10.4673	5.7145	5.10063	6.59563
		5.42672	4.41911	7.48399	7.12647	8.11834	6.34578	9.62402	5.18165	4.94244	6.66043
		5.41385	4.61549	8.08282	6.92153	8.45605	6.90647	10.2887	5.55702	5.10628	6.27441
		4.75213	7.43322	9.36059	6.91713	6.71795	6.06292	8.90204	6.0027	5.35058	6.25206
		4.93207	6.35561	8.89514	5.18455	6.9921	6.09967	8.80937	5.77777	5.47264	6.02434
		5.62291	5.3377	8.64139	6.66181	6.84337	6.56594	9.9346	5.56078	5.21771	6.39595
		4.97054	5.16159	8.22469	7.18982	8.34956	6.31791	10.1216	5.01838	4.81962	6.08813
		5.21058	4.52379	8.20189	7.35846	8.49085	6.81019	9.95655	5.52759	5.20113	6.375
		5.35622	4.83653	8.44226	6.31733	7.57921	5.84894	9.73144	5.23951	4.91664	6.37544
		5.18458	4.8819	8.01737	7.22983	7.82141	6.67959	9.57001	5.58102	4.95433	6.53752
		5.31566	4.58664	7.98436	6.88745	8.03084	6.45105	10.0848	5.46723	5.27301	6.48367
		5.22758	4.57623	7.6498	6.98951	8.26457	6.71589	9.79765	5.06869	4.75004	6.31764
		5.02681	5.12083	8.64865	6.72596	7.47428	6.40265	9.51865	5.19299	5.28919	6.28981
		5.17313	4.49372	7.47239	7.0682	8.27735	6.94911	9.47724	5.22978	4.82501	6.25236
		5.60701	4.81047	7.52638	6.72893	8.78464	6.53744	9.10466	5.23955	4.7298	6.28547
		5.34303	3.95556	7.62158	6.80678	7.843	6.36531	9.74295	5.28048	5.01718	6.1994
		5.06095	4.52438	8.15532	6.97261	7.42292	6.82982	10.1319	5.38217	4.84983	6.37601
		5.14725	4.43166	7.49505	6.85719	7.8889	6.41306	10.1033	5.4133	4.77146	6.76525
		5.18116	4.30027	7.67615	7.15828	7.65326	6.64532	10.0853	5.86671	5.03041	6.87603
		6.01966	4.28775	7.77678	6.99111	7.4233	6.30033	9.05792	5.39369	4.50994	5.79077
		5.48733	4.98339	8.47186	6.0837	7.53265	6.65965	9.71663	5.40449	4.59028	6.31101
		5.21433	4.70369	8.23292	6.73279	7.43896	6.65784	9.24888	5.34027	4.63757	6.17656
		5.49374	4.58778	7.70364	6.53145	8.34265	6.83342	10.4308	5.0525	4.78338	6.7023
		5.65956	4.64898	7.46029	6.54648	7.42694	6.81714	9.5254	5.33293	4.41959	6.83211
		5.53204	4.61897	7.93752	6.35316	7.96869	6.89037	9.33726	5.99176	4.86106	6.02263
		5.76933	4.45486	7.64738	7.2339	7.79708	6.5639	9.63083	5.66071	4.79282	6.5674
		5.32476	4.63854	8.32591	5.95767	6.98225	6.71527	9.75846	5.40202	4.86067	6.40245
		5.1018	4.47589	7.55214	6.39407	7.54645	6.69468	9.88204	5.89073	4.8026	6.38053
		5.33253	4.75993	7.85167	7.03632	7.63246	6.83677	9.15748	5.50761	4.59345	5.60459
		5.11008	4.41155	8.13169	6.45391	8.05436	6.2631	9.88532	5.95335	5.2424	6.56054
		4.69039	4.99143	8.4051	6.75582	7.73104	5.38346	8.32555	6.07574	5.58493	5.89769
		5.205	4.37684	7.99556	6.79476	7.40295	6.5414	9.86354	6.18372	5.26018	6.26191
		5.62591	4.45127	7.35239	6.69475	7.80475	6.46268	10.139	6.02891	4.88872	6.24702
		5.46766	4.21047	6.85713	7.3363	8.7144	6.46471	10.2426	5.20117	4.96446	6.77867
		5.3918	4.24903	7.40725	7.39573	7.91478	6.09277	9.92687	5.79882	5.22619	6.43577
		5.49188	4.35632	7.67926	6.64814	8.07342	6.04575	10.0882	5.97494	5.4302	6.00621
		5.00281	4.75387	7.64753	6.79878	8.34732	6.31432	9.90596	5.44968	5.11241	6.25141
		5.83923	4.26739	7.53162	6.43639	8.22283	7.25794	10.2923	5.78746	5.05485	6.55233
		5.04662	4.523	7.47671	6.88036	8.36448	6.4537	10.0402	5.48409	5.0507	6.52792
		5.25598	4.30453	8.30913	6.30181	7.18539	6.5652	9.27672	5.78942	5.45975	5.75986
		5.0405	4.53825	7.04328	6.83345	7.87379	6.78552	10.2735	5.44287	4.97615	6.5716
		5.15845	4.12888	6.59781	7.35862	7.82422	6.29802	10.11	5.8991	4.97021	6.29139
		5.36756	4.63071	7.5207	6.88343	7.49128	6.25985	9.14325	5.61498	5.28166	6.35713
		5.87584	4.24531	6.87913	7.24378	8.72565	7.02053	9.94448	5.52268	4.84401	5.72455
		4.92639	4.31299	7.24723	6.68822	8.018	6.66114	9.44341	5.46567	5.44545	6.46858
		5.35606	4.308	7.74792	6.12417	7.51914	6.90158	9.49153	5.57763	5.08727	6.39894
		5.75618	4.17639	7.20933	7.17262	9.00371	7.2066	11.0745	5.73604	4.94298	6.43589
		4.93175	4.70046	7.19095	6.8203	8.17756	6.26491	9.57719	5.5356	5.44849	6.62519
		5.45617	4.14789	6.82473	6.97582	7.66292	6.27643	9.72734	5.75096	5.31391	6.51245
		4.96105	4.31064	7.35426	6.58922	8.04811	6.46643	9.88302	5.51424	5.22497	6.70755
		5.47664	4.42643	7.48128	7.09018	7.74837	6.37384	9.43166	5.42256	5.14365	6.4457
		6.02816	4.72501	7.14307	6.15623	7.94116	6.50717	10.2482	5.94657	5.26217	6.51664
		5.86485	4.37931	6.76022	7.31955	8.96682	7.078	9.87793	5.58021	4.9107	6.21396
		5.71113	3.85229	7.26723	6.97764	8.17099	7.16965	9.86568	5.72503	4.87426	6.66316
		5.56751	4.17474	7.13046	6.91894	8.3325	6.45313	10.1297	5.76843	5.14276	5.84785
		4.92941	4.18917	7.26806	6.66323	7.63393	6.43267	9.93702	5.86298	5.06214	6.65938
		5.45529	4.52262	7.00254	6.96829	7.97772	6.26786	9.09721	6.27762	5.05	6.61037
		5.4207	4.29218	6.84079	7.2408	7.8433	7.15006	10.2452	6.14202	4.77387	6.3735
		5.61901	4.57662	7.31366	6.87275	7.58121	6.44256	9.60859	5.58638	4.86135	6.35522
		5.10193	4.6119	7.09217	6.8725	7.47304	6.45854	9.55145	5.52011	5.01094	6.12544
		5.33685	4.57554	7.05165	6.45703	7.29894	6.53508	9.14033	5.99109	4.82484	6.53451
		5.55355	3.98991	6.83262	7.0417	7.86897	6.59479	10.1617	5.63201	4.7774	6.05243
		5.20006	4.37856	7.14017	7.39139	8.25701	6.04663	9.59132	5.92654	5.21832	6.40827
		5.40536	4.41683	6.98091	6.99205	7.22758	6.88246	9.81451	5.59624	4.92025	6.36269
		5.11836	4.28008	7.3185	7.06765	7.3029	6.17317	9.28138	5.95901	5.13936	6.28577
		4.59722	4.45171	7.42556	6.87665	6.8129	5.8544	9.84052	5.96936	5.58204	6.61637
		4.8118	4.03443	7.48974	6.632	7.68455	6.36879	9.73569	6.28357	5.02717	6.64307
		5.19687	4.65528	6.901	7.80605	8.63436	6.48511	10.003	5.36383	4.70156	6.40568
		5.90133	4.43329	6.93207	7.88615	7.9884	6.6354	9.78278	5.54979	4.75692	6.19556
		5.54565	5.01896	8.04506	7.25834	7.83053	5.92193	9.06265	5.65591	5.02666	5.57985
		5.04412	5.0675	8.14786	6.64837	7.02555	6.23827	8.75549	5.78714	4.45699	5.85078
		5.13272	4.81905	7.92196	6.57807	8.31272	5.896	10.3136	5.58028	4.68521	5.86066
		5.3224	5.10933	8.52472	6.33918	8.1215	5.49707	9.81752	6.06039	5.01097	5.91661
		5.63595	5.18893	8.84562	6.17774	7.66383	5.57286	9.39362	6.02506	4.71344	6.21226
		5.32214	5.65374	7.49092	6.61356	8.11353	6.51633	10.3967	5.70021	5.07406	6.6439
		4.5949	6.36083	8.26446	6.81935	7.35847	5.96442	9.33361	5.64937	5.36773	6.50229
		4.95831	6.53113	8.47251	6.55619	7.05439	5.8615	8.83688	5.51473	4.90467	6.09245
		4.92165	5.82488	7.75421	6.44742	7.57043	6.47837	9.47159	5.78767	5.16243	6.27507
		5.44207	4.83665	6.83093	7.99642	8.33182	6.77238	9.9469	5.54888	4.92273	6.25436
		5.35351	5.26842	7.00337	7.56504	7.62525	6.41895	9.97224	5.41733	4.82877	6.25492
		4.73864	5.0431	6.97366	7.23781	7.63365	6.31306	10.5651	6.26577	5.6335	6.54838
		4.7019	5.44112	8.01688	6.30028	7.20409	5.93142	9.079	6.10289	5.47825	5.97761
		4.86926	4.64629	7.35871	6.70214	7.49519	5.83686	9.30026	6.13077	5.08545	6.19327
		5.14111	5.41779	6.88769	6.85512	7.82067	6.07367	9.78108	5.93381	5.06979	6.0345
		5.47643	4.11566	6.50815	6.9956	7.564	6.37965	9.82409	5.73996	4.7568	6.30863
		5.34705	4.44563	7.26941	6.84167	7.36308	6.46993	9.89375	5.92404	5.23441	6.59139
		5.24353	4.55606	7.11764	6.58124	6.83002	6.50849	9.54525	5.83362	4.68531	6.75987
		5.49234	4.20712	6.58096	7.1946	7.34874	6.17388	9.4289	5.71353	4.97831	6.75136
		5.59306	4.37505	7.28791	7.4208	7.5801	5.86285	9.12351	5.93597	4.94161	6.1846
		5.2389	4.24045	7.36393	7.12029	7.77117	6.1631	9.47244	6.33704	4.96848	6.41627
		5.07003	4.28462	7.52128	6.44567	8.19619	6.42855	9.6262	5.77772	4.96204	6.32275
		5.71572	4.56358	7.16857	7.18429	7.05107	6.26371	9.46924	5.89965	4.74713	6.06319
		5.222	4.21597	6.95522	7.36397	8.23658	6.44557	10.0673	5.90095	5.04624	7.01315
		5.13005	4.29534	7.24068	6.77549	8.18576	6.36777	10.2185	5.30444	5.22078	6.57879
		5.38363	4.63512	7.34687	6.60267	7.34913	6.04545	9.37226	5.81133	5.18916	6.43994
		6.11882	4.99243	8.02472	7.48919	7.01168	5.99593	9.27947	5.72541	4.83719	6.09845
		5.37054	4.00437	7.0962	7.0705	8.09944	6.40895	9.94578	5.79008	5.08283	6.4521
		5.15009	4.56253	7.49879	7.24848	7.76293	5.90033	9.4433	5.53645	5.18085	6.78715
		5.17189	4.29951	7.33259	7.40156	7.60204	6.36798	9.78365	5.46818	5.07039	6.62637
		5.07589	4.74704	7.92954	6.69041	6.99535	6.02468	9.58092	5.44642	5.11792	6.30749
		4.91075	4.19554	7.64841	6.8465	7.06176	5.74613	9.488	5.97114	5.04811	6.54363
		5.07988	5.44161	8.24538	6.53815	7.36332	5.98752	8.74802	5.34799	5.14347	5.951
		4.45208	4.67416	7.85338	6.77964	7.79527	6.60371	9.7009	5.81212	5.44417	7.03872
		5.40407	4.39729	7.49731	7.21904	8.21893	6.08265	9.71229	5.89328	4.978	6.50677
		4.78548	4.36252	7.00179	7.48078	8.06113	6.41108	10.3278	5.67567	5.75164	6.86587
		4.99907	4.19336	7.08621	7.18359	8.15057	5.94456	9.99836	5.3382	4.94809	6.74907
		5.35779	4.2131	7.09033	6.96767	8.16984	6.39357	9.77591	5.51394	4.7311	6.43963
		5.01439	4.45814	7.12366	6.71882	8.10407	6.58565	10.2195	5.15254	5.226	6.39786
		5.28417	4.06438	7.09873	6.63684	8.28737	6.64301	9.06563	5.81527	4.96846	6.29861
		5.45471	3.95361	7.43517	7.26151	7.99382	6.20339	9.62973	5.45863	5.03681	6.53791
		5.44043	4.47461	7.12145	6.90677	8.06649	6.20119	10.2288	5.02267	4.93463	6.72205
		5.34202	4.28826	7.67325	7.24554	7.14815	6.3419	9.15987	5.80477	5.4015	6.69891
		5.02841	4.67681	7.34448	7.09818	7.57836	6.28506	9.91099	5.49885	5.18952	6.83399
		5.52346	4.43382	7.17207	6.61184	7.33439	5.9582	9.13056	5.36191	5.07632	6.35069
		5.60199	4.34724	7.24421	7.30457	8.81835	6.45792	10.8101	5.87552	5.21117	6.69086
		5.22341	4.6961	8.07	6.70896	6.67809	6.38775	9.28181	5.56694	5.04323	6.51322
		5.17827	4.12826	7.03339	6.91486	7.83128	6.6883	10.4044	5.25762	4.9746	6.67181
		5.60366	4.31343	7.28115	6.66857	7.16522	6.07511	9.24648	5.43129	5.04533	6.36658
		5.47472	4.06476	7.64646	7.10673	7.2164	6.06385	8.78711	5.81817	5.02306	6.29901
		4.85473	4.18719	7.25498	6.95262	8.11856	6.66112	9.98632	5.59073	4.83725	6.37512
		5.38191	4.23383	7.7757	7.19924	7.59165	6.20966	9.81601	5.81536	5.12415	6.48899
		4.77179	5.01477	7.56504	6.76452	7.52632	5.98768	9.94985	5.62557	5.3051	6.26952
		4.826	4.41437	7.29914	7.29274	8.44388	6.19038	9.96636	6.14853	5.1911	6.6703
		5.14345	4.99812	6.90102	7.11952	8.54691	6.53764	9.92742	5.63495	4.84566	6.7023
		4.79749	4.55928	7.56196	6.92814	7.54821	6.62718	9.8378	5.69262	5.00257	6.34885
		5.06347	4.18954	7.15317	6.92292	7.94038	6.68371	9.65781	5.57594	4.93876	6.14573
		5.15349	4.40136	7.21605	7.10222	7.93625	5.69016	9.75437	5.33108	4.99599	6.58064
		5.32569	4.13329	7.63223	7.08601	8.11643	5.76282	9.53765	5.88779	5.14893	6.66209
		5.01443	5.13795	7.41135	7.12366	8.16877	5.48263	9.93408	5.39047	5.24799	6.3883
		5.5407	3.72923	6.97706	6.78993	8.03124	6.36718	9.45466	5.27228	5.10187	6.46902
		5.15041	4.61943	8.21929	6.85955	6.87427	6.00177	8.68303	6.05093	5.45542	6.02193
		4.86772	4.55555	7.3451	6.84241	8.38985	6.32971	9.87641	5.52557	5.00771	6.59326
		5.54885	4.50447	7.41218	7.43935	8.3876	6.6265	9.36757	5.55402	5.37528	6.31867
		5.32899	4.67443	7.3961	7.49081	8.00782	7.04424	10.3573	5.96158	5.21103	6.78733
		5.77519	4.5049	7.20646	6.72634	7.95811	6.79725	9.45027	5.97968	5.04897	6.88796
		5.7614	4.33227	7.80313	6.93614	7.57965	6.17136	9.36763	5.70957	4.86986	6.02454
		5.48682	4.46305	6.76233	7.7708	7.90321	7.23484	9.55468	5.51923	5.36662	6.77281
		5.38371	4.19008	7.44981	6.96839	7.63109	6.50957	9.40818	5.67509	5.25515	6.74728
		5.76099	5.06258	7.36117	6.75244	7.86412	6.0569	9.36207	5.86877	4.78494	6.39983
		5.26174	4.54139	7.47386	7.33624	8.03987	6.05962	10.1541	5.46914	5.02248	6.00854
		5.08641	5.16827	7.35624	7.64278	8.12954	5.65569	9.72398	5.67775	5.53721	6.70558
		5.37538	5.20287	7.56397	7.04277	7.54198	5.91312	9.06646	5.97288	5.34664	6.34633
		4.9324	5.14045	7.39069	6.95183	7.91373	5.80372	9.48633	5.63739	5.26805	6.69669
		5.04291	4.63702	7.32465	7.61098	8.65154	5.86234	9.55899	5.42358	5.30803	6.40992
		5.84514	4.4377	7.95935	6.52894	7.67996	6.25114	8.66498	5.75967	4.95441	6.34561
		5.88979	4.02068	7.55918	6.93235	8.48745	6.64211	10.0648	5.51975	4.74859	5.94786
		5.8106	4.20638	7.3177	6.97642	8.39414	6.62884	9.94817	6.05425	4.93036	6.18059
		5.3268	4.29648	6.98284	6.72584	8.1113	6.30105	9.93737	5.93317	5.06321	6.09861
		5.25119	4.33337	7.33329	7.4633	7.87757	7.04328	9.87034	5.52954	5.33222	6.81789
		5.71259	4.69695	7.26703	7.39392	8.37496	6.39411	10.1746	5.31354	4.95302	6.41484
		5.06078	4.40426	7.11473	6.85787	7.74647	6.64609	10.5567	5.27867	5.01142	7.02666
		5.50121	4.82591	7.59191	7.48395	7.68802	5.9584	9.27639	6.10626	4.77235	6.50477
		5.73129	4.17218	7.11876	7.10451	7.61543	6.91112	9.84224	5.72234	5.02608	6.61575
		5.47024	4.67	7.33093	7.44428	7.95515	6.24339	9.52239	5.50121	4.92163	6.48978
		5.20724	4.5514	7.32505	7.29252	7.75561	6.71657	9.49269	5.4942	4.89832	6.90159
		5.47598	4.9849	7.44173	7.58553	7.51259	5.76592	9.23647	6.03573	4.98019	6.34569
		6.02659	4.53281	7.89867	6.91194	7.32715	5.85637	9.08906	5.75887	4.97602	6.30818
		5.14563	4.65021	7.65396	7.29174	8.22995	5.9881	10.699	5.62195	4.88295	6.47998
		5.53151	4.2572	7.15133	7.32592	7.72285	6.641	9.90602	5.63094	5.06649	6.46885
		5.48333	4.11155	7.49862	6.91773	8.0074	6.14358	10.0826	6.01629	5.14295	6.29944
		5.24828	4.30903	7.33813	7.55248	7.31865	5.84601	9.75413	6.0424	5.24053	6.70362
		5.19479	5.09083	7.11851	7.38779	8.02206	5.97811	9.95727	5.8686	4.95954	6.68095
		4.90696	4.51746	7.23569	7.3511	7.58757	6.35046	9.66071	5.85244	5.34573	6.42135
		5.33944	4.61196	7.80034	7.44577	7.18862	6.16429	9.4979	5.57298	4.70584	6.41128
		5.33913	4.23779	7.36813	6.7036	7.78117	5.79545	9.94126	5.97152	5.00534	6.58055
		5.65621	4.45421	7.45071	6.86664	8.33669	6.25928	9.24907	5.69015	5.2063	6.6812
		5.64595	4.24174	7.17753	7.0924	8.46459	5.9166	9.01393	6.00696	4.86783	6.12737
		5.48276	4.42591	7.14621	6.36672	7.60468	6.42353	9.33281	5.95577	4.92781	6.74213
		5.60777	4.16302	6.90679	7.39896	8.22102	6.45741	9.18237	5.71945	4.78977	6.20629
		5.60669	4.613	6.94356	6.95392	7.62107	6.33212	9.7977	5.9105	4.98564	6.77789
		5.77295	4.73837	7.07278	6.97702	7.36347	6.24676	9.1336	5.84102	4.95783	5.91053
		5.50224	4.6176	7.18633	7.66846	8.10293	6.17716	9.48861	6.17759	5.22287	6.44207
		5.71188	4.44754	7.02529	7.14565	7.22304	6.32568	9.53673	6.32152	5.1	6.48738
		5.52638	4.18133	7.50461	6.95404	8.68763	6.19749	9.02139	5.41247	5.00228	6.49948
		5.70299	4.34754	7.63407	7.37652	8.18106	6.17665	9.18193	6.179	4.69658	6.07389
		5.32591	4.09795	6.95048	6.98425	8.46644	6.53728	9.60204	5.65766	4.89103	6.76557
		5.36869	3.89627	7.23664	6.80064	8.08118	6.23756	9.57385	6.02336	5.08176	6.6368
		6.01264	4.34794	6.95341	7.66806	9.0151	6.11999	10.5171	5.8422	5.00798	6.19799
		5.94472	4.60595	7.39307	6.66236	8.19521	6.43	9.95173	6.02624	4.81279	6.18739
		5.51041	5.10083	7.52344	6.89836	7.6387	5.76708	8.75676	6.41607	5.24809	5.89878
		5.10074	4.71191	7.60074	7.27584	7.47649	5.84721	8.75962	5.76069	4.78029	5.89355
		5.38556	4.42962	7.24564	7.06474	7.39445	5.94195	9.32339	6.27604	5.27762	6.84287
		5.41843	4.64141	7.33759	7.42907	7.78845	6.09403	8.95221	5.87796	4.93758	6.31115
		5.37276	4.3567	7.15	7.41202	8.17774	6.50476	8.92005	5.73255	4.88338	6.49179
		4.97984	4.34464	7.08895	7.05813	7.43479	6.35627	9.51069	6.01271	4.99793	6.68592
		5.16418	3.95531	7.1263	7.14059	8.16569	6.48102	9.61153	5.69007	4.9334	6.68401
		5.27045	4.00961	7.07951	7.04203	8.1192	6.45849	9.63327	6.13566	5.00284	6.90243
		5.46	3.80461	7.20456	7.33521	7.68343	6.4036	9.3565	5.66867	4.9241	6.42453
		5.3983	4.51588	7.31646	6.84652	7.59158	6.27708	8.91515	5.77081	5.1031	6.11931
		6.1264	4.65776	7.73034	6.94649	7.10109	5.7402	8.69907	5.87	4.84838	6.40892
		5.77736	4.59962	6.9823	7.29342	6.94361	6.16814	9.33103	5.88181	4.69672	6.49209
		5.10683	4.59715	7.62603	7.5549	7.59346	6.38749	9.83475	6.09439	5.28229	6.52747
		5.515	4.7362	8.12144	7.63976	6.96718	6.12948	8.20662	6.15825	5.11241	6.34704
		5.74349	4.08721	8.24812	7.11715	7.90933	6.54032	8.87484	5.95018	4.67238	6.00059
		5.56347	4.14377	8.64236	6.92663	7.89513	6.54526	10.0121	5.74466	4.78677	6.51605
		5.11381	4.01712	7.95362	7.23461	8.56414	6.45554	9.66859	6.09225	5.02289	6.48983
		5.42304	4.58341	8.59803	6.89093	7.99412	6.19258	9.62168	6.01708	4.78039	6.03913
		5.49194	4.31824	8.06134	7.44954	7.35919	6.46515	9.23236	5.94898	5.07982	6.24879
		5.00713	4.12406	7.53772	7.42894	8.04925	6.10059	10.0014	6.07793	4.95892	7.15608
		5.23823	4.24142	7.60346	7.94214	8.1462	6.51561	9.44251	5.98892	5.30758	6.78622
		5.79448	4.76335	7.65415	7.19581	7.5064	5.89901	9.18315	5.91588	5.08017	6.38041
		5.82467	4.1854	8.27366	7.81426	7.48876	6.31004	9.1511	5.53054	4.97304	5.96842
		5.07425	4.28546	8.62551	6.9837	7.51656	5.98843	8.78582	6.07618	4.9966	6.29226
		5.43358	4.82814	8.40381	6.78322	7.5573	5.68944	8.99845	5.9334	4.77954	6.29454
		5.60269	4.33498	8.12831	6.99833	7.83074	6.11507	9.65141	5.59341	4.90387	6.49052
		5.59362	3.9563	8.25349	7.38531	8.22594	6.0529	9.63377	5.8652	4.81028	6.54487
		5.26146	4.18783	7.86449	6.84516	7.97128	6.24359	9.57876	5.91549	4.78356	6.33919
		5.18114	4.12106	8.2073	7.02097	7.95516	5.7548	9.24532	5.77158	5.00812	6.24507
		5.2696	4.20166	8.39138	6.93477	8.20801	6.17698	9.69408	5.8323	5.07943	6.20243
		5.6145	4.57924	7.86967	6.92133	7.09575	6.29435	9.52329	5.74811	4.63048	6.73178
		5.50205	4.43627	8.46959	6.86344	7.69607	6.20596	8.74224	6.06133	5.27662	6.13819
		5.39556	4.40111	8.39946	6.89886	7.76448	6.11548	9.02471	5.71703	5.08241	6.18663
		6.3884	4.28796	7.72789	7.23068	8.09286	7.00258	9.77135	5.6302	4.66581	6.25434
		5.68845	4.64033	8.28763	6.99665	8.65702	5.82769	9.5603	5.86993	5.09151	6.44772
		5.99734	4.54337	8.59066	7.34373	7.57267	5.52449	8.55183	5.94313	4.57277	5.81217
		5.08824	4.34869	8.79568	7.0441	7.99715	5.9743	9.31606	5.72302	5.02466	6.15842
		5.10679	4.81308	8.45843	7.24687	8.37925	5.93645	9.10755	6.08032	4.86215	6.70225
		5.60238	4.4727	8.33284	7.09473	7.74594	6.43844	9.55563	5.79414	4.91226	6.6191
		5.35161	4.35759	8.78578	7.21918	7.7227	6.2272	9.55926	5.56614	5.00005	6.25711
		6.15944	4.72617	8.12379	7.42903	8.26749	6.3607	9.33066	5.59841	5.10372	6.2872
		5.94285	4.40203	8.84409	7.05331	7.9995	6.21323	8.77781	5.60821	4.81878	6.16436
		5.70495	4.68483	8.69462	7.06832	7.35407	6.4265	9.17206	5.94655	4.93743	6.2614
		6.23391	4.09321	8.06338	7.07107	8.26441	6.51645	9.83249	5.7054	4.71595	6.56391
		5.40509	4.32036	8.15657	7.06661	7.61435	5.92146	9.68336	5.59746	5.07927	6.65115
		5.65974	4.54912	8.65652	6.95133	7.32156	6.04783	9.31308	5.73324	5.02082	6.3013
		6.26152	4.0178	8.1033	7.21553	8.30751	6.48881	9.43002	5.45077	5.22029	6.51461
		5.84814	4.01035	8.49124	7.12625	7.8369	6.53829	9.7342	6.01515	5.31394	6.73561
		5.87367	4.23914	8.49247	7.49824	7.56577	6.28679	9.09417	5.68577	4.91728	5.99314
		5.70708	4.1243	8.4163	6.73593	7.30006	6.28664	9.37555	5.76546	5.28313	6.95887
		5.6224	4.91993	8.75533	6.91425	7.50141	5.97847	8.79402	6.17206	5.2689	6.63129
		5.79616	5.11799	8.83126	6.67155	7.32471	6.2827	8.88115	5.68995	5.15088	6.62694
		5.58148	4.20425	8.72836	6.88034	7.1101	6.33406	9.65455	5.8518	5.13863	6.76497
		6.03896	4.46104	8.07265	7.12488	7.40723	6.45508	9.61819	5.33997	4.95032	6.73205
		6.02115	4.28416	7.95788	7.62446	7.91462	6.07226	10.6533	5.17367	4.9852	7.00305
		5.22001	4.48587	9.18289	6.81532	7.08398	6.43308	8.47708	5.52087	5.03808	6.60775
		5.95426	4.42366	9.05414	7.17846	8.61049	6.35703	9.14978	5.18388	4.61002	5.75871
		6.06844	4.11754	7.92382	6.80602	8.14568	6.82357	10.4633	5.52264	5.36358	7.16565
		5.5714	4.09091	8.38324	7.0603	7.26606	6.33617	9.66942	5.41114	5.08724	6.66526
		5.72432	4.44292	8.95575	6.70859	7.10123	6.59021	10.0126	5.63951	5.1709	6.65027
		5.88423	4.0539	8.23602	6.81329	7.94514	6.36561	9.79002	5.69459	5.16197	6.81361
		5.60323	4.14431	8.58037	7.41398	7.66524	6.15222	9.04899	5.81526	5.42755	6.30805
		6.12597	4.27849	8.42316	6.74265	7.46257	6.66877	9.6972	5.95192	4.96927	6.47948
		5.50401	3.77807	8.5312	6.92113	8.03782	6.22795	9.49699	5.39056	5.49774	6.6084
		5.8775	4.76581	8.76879	6.40011	7.87132	6.25403	9.51251	5.91044	5.11488	6.39581
		5.70719	4.7023	8.19993	7.66489	8.04755	5.84801	10.5061	5.70846	4.93396	6.66646
		5.64377	4.55752	8.15014	6.88647	7.51869	5.81103	9.43295	5.65554	4.99263	6.4343
		5.71306	4.42032	8.53586	7.15095	7.42886	5.91203	9.44426	5.68213	5.08091	6.26222
		5.89392	4.18643	8.50338	7.19007	7.35891	6.30594	9.25767	5.70042	5.14245	5.97882
		5.42986	4.21896	8.47	6.50741	7.22148	6.10602	9.57504	5.98975	4.95967	6.51192
		5.23031	4.29801	7.80692	7.34786	7.30607	5.90726	9.4332	6.16335	5.13821	6.26544
		5.46867	4.11533	7.73608	7.54104	8.0417	6.27157	9.68714	5.7055	4.97248	6.58984
		5.88554	3.95078	7.43142	6.91313	7.60389	6.97425	9.9896	6.096	5.10026	7.05272
		5.63751	4.42196	7.80197	7.00754	7.16318	6.61002	9.04861	5.92082	5.29733	6.45827
		5.81922	4.45906	7.82558	7.38649	7.76075	6.12339	9.17482	5.85659	5.22294	6.36228
		5.34309	3.92746	8.04606	6.7824	7.87328	6.34913	9.55619	5.962	5.11747	6.48675
		5.1275	4.08922	7.79636	7.06833	7.53004	6.60296	9.46246	5.55128	5.02519	6.51199
		5.20625	4.46462	7.81862	6.64898	6.42249	6.29066	9.07292	6.07761	5.35082	6.69092
		5.4664	4.25274	7.6736	7.05531	7.31636	6.34127	9.17117	5.9036	5.03487	6.20268
		5.67399	4.39684	7.42647	7.06255	7.65708	6.33356	9.15278	5.3707	5.22455	6.39496
		5.59825	4.65929	7.6076	7.40887	7.59122	6.39792	10.2714	5.9747	5.23398	6.53115
		5.4285	4.14551	7.35982	7.1174	7.45881	6.33829	9.91641	5.39278	4.82941	6.4201
		5.17091	4.46053	7.79302	7.13391	7.28861	6.4114	9.69349	5.61605	5.20966	6.71561
		5.51764	4.23367	7.1483	7.17636	7.26896	6.47534	9.44036	5.93994	5.41317	6.37527
		5.44305	4.55122	7.83816	6.66635	6.69542	5.9425	9.31542	5.87471	5.08069	5.95109
		5.5322	4.5706	8.39655	6.76301	8.10506	6.33153	9.80501	5.60147	4.73678	5.44922
		5.23104	4.4574	7.89882	6.32296	6.78896	6.05249	9.77465	6.05164	4.90118	6.80812
		5.97614	5.02482	7.84973	7.17569	7.99003	6.75572	9.76832	5.94028	5.14549	6.29758
		5.8826	4.45732	8.02983	7.32902	7.06297	5.97481	9.14802	5.76137	5.14642	6.25283
		5.7491	4.18657	7.76815	6.8099	7.53618	6.20422	9.51556	5.58891	5.07222	6.18283
		5.6452	4.17293	7.72252	7.1389	7.82041	5.77762	9.56663	6.02689	5.20303	6.2517
		5.21709	4.25851	7.80563	7.01983	7.83807	6.12542	10.0229	5.89047	5.58507	6.50825
		6.17986	4.22145	7.59135	7.30867	7.3964	6.76699	9.43218	6.06138	5.44736	6.46717
		6.09319	4.73175	7.84571	7.19513	8.26992	6.27245	9.72902	5.73557	4.94326	5.96446
		5.58502	4.56374	7.98148	6.79095	7.5493	6.40002	9.69803	5.65465	4.63774	5.99649
		5.57371	4.7682	7.90949	6.8076	8.0365	5.54222	9.21075	5.57737	4.53332	5.83103
		5.58	4.42053	7.96433	6.89712	7.43888	6.50707	9.30321	5.84364	4.99234	6.04683
		6.18059	5.60013	7.9608	6.99629	7.82244	5.91163	9.20899	5.59785	4.94232	5.73115
		6.71483	4.59604	7.97084	6.95492	7.60221	6.21314	9.28784	5.87555	5.08684	5.90419
		5.50629	4.32536	7.77868	7.00889	8.59622	6.33195	10.5355	5.55452	5.57297	6.83053
		5.96087	4.23632	7.32175	7.33758	8.0993	6.93606	10.5758	6.12265	5.017	6.2523
		5.26938	4.22714	7.23657	6.61015	7.0818	6.55611	9.50025	5.57078	4.93494	6.59439
		4.92853	4.32556	7.98961	6.45686	7.05305	6.16684	9.49323	6.01695	5.71021	6.91061
		5.47691	4.74924	7.43881	7.12634	6.94028	6.08587	9.20935	5.78653	4.93354	6.26957
		5.2869	4.09479	7.08823	6.15968	7.62081	7.45461	10.4937	5.76269	5.79522	7.20061
		5.4917	4.39343	7.90304	7.34493	7.36295	6.18033	9.55588	5.73054	4.97972	6.14428
		5.71566	4.42272	7.79195	6.76426	8.30224	6.54735	9.79579	5.9495	5.24755	6.35577
		5.43226	4.24485	7.27859	6.68337	7.86406	6.85825	10.1315	5.69734	5.10109	6.87189
		5.32472	3.89668	7.31572	7.45388	8.2981	6.8098	10.3797	5.26361	5.17373	6.90941
		5.25363	4.7747	7.92024	6.56271	7.47817	6.2641	9.85883	5.64638	5.01477	6.7674
		4.72451	4.62668	7.7959	6.80018	7.20821	6.23807	9.74191	5.88394	5.33577	6.2655
		5.38996	4.96458	7.91921	6.27841	7.72186	6.27455	9.21869	5.30668	4.73122	6.00171
		5.57849	4.46378	7.05112	7.16303	8.97454	6.34746	9.62543	5.68342	4.677	6.32137
		5.6005	4.27676	7.36086	6.77757	7.84184	6.09923	9.14532	5.27308	4.55466	5.88562
		5.41848	4.61894	7.34112	7.31696	8.35245	5.51597	8.9641	5.45346	4.70963	6.04508
		5.93958	5.0614	7.92262	6.94651	7.72752	6.07291	8.6523	5.79278	4.74884	5.9471
		5.86579	4.08146	7.58986	6.59315	7.90522	6.37077	9.58982	5.92313	5.02584	6.41658
		5.44713	4.08235	7.79434	7.28064	8.18498	6.28844	9.14859	5.61036	5.2013	6.59642
		5.24834	3.85676	7.10499	6.71542	8.32401	6.66723	9.59877	5.58094	5.03952	6.68084
		5.78729	4.42122	6.9152	6.55434	8.13022	6.60358	9.50941	5.48064	4.83729	6.43374
		5.37196	4.22091	7.13267	6.66103	8.03112	6.64887	9.61833	5.36567	4.87185	6.35849
		5.47406	4.81326	7.95852	7.45898	7.35371	5.84684	9.01769	5.38777	5.0156	6.22172
		5.58729	4.02799	7.3675	7.05098	7.69845	6.14354	8.9975	5.81722	4.91964	6.58165
		5.78331	4.53805	7.64549	6.90659	7.34144	6.21457	8.89156	5.47702	5.09812	6.84152
		5.78991	4.22678	7.74473	7.20215	7.22756	6.14478	8.70508	5.65335	5.4132	7.15392
		5.87511	4.05223	7.46012	7.43336	6.99631	6.18912	9.13392	5.28781	5.04056	6.48285
		5.35054	4.93757	7.34061	7.05178	7.01656	6.00509	8.76133	5.79655	4.86922	6.76958
		5.35086	3.99557	7.63428	6.55594	7.75564	6.27964	8.48069	5.55174	4.87793	6.31704
		5.7589	4.05986	7.55965	6.48909	8.57733	6.20604	8.25504	5.99507	5.10617	6.33528
		5.40125	4.16778	7.65857	7.69286	8.54598	6.27656	9.6613	5.44515	4.80877	6.65522
		4.94484	4.26468	7.85755	6.94244	7.52453	6.04495	8.34909	5.68589	5.1116	6.61418
		5.38353	4.6803	8.00427	6.23695	8.22048	6.13531	9.11205	5.57303	5.00631	6.33187
		5.34558	4.25874	7.62348	6.45852	7.84408	6.36029	9.15838	5.85844	5.35564	6.35507
		5.13729	4.57522	7.89462	6.40792	7.58731	5.73764	8.42603	5.4443	5.18005	5.89247
		5.25989	3.97169	7.37622	6.91141	8.69535	6.27768	9.52123	5.28214	4.99464	6.1338
		5.68739	4.65305	7.94381	6.5029	7.87994	6.5115	8.74996	5.43835	4.73476	6.48829
		5.30314	4.22231	7.03211	6.91094	8.78791	6.10184	9.09962	5.34149	4.78122	6.24714
		5.31821	3.90974	7.63057	6.82912	8.48706	6.21335	9.02465	5.49103	4.68134	6.29464
		5.44475	4.29854	7.61437	6.59473	7.8664	5.92244	8.9602	6.04164	5.0846	6.68604
		5.58493	4.56013	7.24477	6.8945	8.35649	6.34768	9.29812	5.98123	5.00465	6.66532
		5.00166	4.45463	8.25852	6.17745	7.61576	5.99088	8.95696	5.62434	5.12669	5.70592
		5.49812	4.07644	7.30487	6.95024	8.17636	6.13018	9.73895	5.78993	5.22407	6.18617
		5.06139	4.82949	8.21126	6.93443	7.82671	5.97249	8.69136	5.41156	4.92924	5.83193
		4.80038	4.38413	7.72542	6.77006	8.24694	5.6656	8.93805	5.85976	5.04372	6.01764
		4.61555	4.62384	8.01684	6.3269	7.53394	5.71859	8.49793	5.22785	4.99128	5.59493
		4.6388	5.2608	8.6995	6.06632	7.69056	5.70466	8.1756	5.60744	5.12508	5.73972
		4.35962	4.86147	8.22636	6.73204	7.74125	5.97553	8.91186	5.24435	5.03184	5.92617
		4.87605	4.92498	8.4045	6.50773	7.38086	5.65224	8.7067	5.77861	5.1767	5.76381
		4.70832	4.27626	8.36768	6.38122	7.64304	6.0017	8.56999	5.849	5.21067	6.12972
		4.6184	4.48679	7.92983	6.64165	8.10009	5.79541	9.26522	6.00314	5.24178	6.20611
		4.66812	4.95166	8.39611	6.21795	7.91457	6.12159	8.39282	5.71918	5.17252	5.95843
		4.82877	4.35461	8.11625	6.34425	8.04629	6.09003	9.25519	5.44792	5.05025	6.11574
		4.84159	4.7502	8.64874	6.0561	7.76819	5.93848	8.77008	5.85785	4.96383	5.95927
		5.18252	3.92882	7.11577	6.83257	9.03254	6.0308	10.1575	5.80176	5.18972	6.79293
		5.18326	4.5762	8.84972	6.75203	8.00504	6.14694	9.22559	5.86488	4.91454	6.29288
		5.08711	4.13839	7.06252	6.96025	9.07503	6.13901	9.88426	5.8184	4.69638	6.32191
		5.17511	4.46737	7.45951	6.77064	7.56022	6.95367	10.4987	5.94912	5.35915	6.71775
		4.54002	4.2858	7.60048	6.92753	7.43603	6.34763	9.8606	5.76002	5.29744	6.30287
		4.88655	4.43342	8.07098	6.51309	7.04222	5.61161	8.74154	5.72547	5.0846	5.81629
		5.04011	4.24874	8.61036	6.54468	7.31118	6.21664	8.85199	5.68866	5.0033	5.6448
		4.94389	4.8943	8.71108	6.60017	7.37348	5.8521	8.56531	5.62304	4.92073	5.73472
		4.9501	4.11199	8.2545	6.62805	6.96317	5.5484	9.72243	6.08519	5.14506	6.4653
		5.6863	3.87634	7.56154	6.74914	7.7746	6.3415	9.36627	5.34154	4.73738	6.22318
		5.13962	3.96814	7.46357	6.86718	8.06184	6.60888	9.85477	5.65693	5.05821	6.91157
		5.43226	4.13579	6.6726	7.09813	8.74278	6.79788	10.9308	5.66206	5.16956	6.66923
		4.88262	4.17306	7.91534	6.83041	6.85869	6.26793	8.77031	5.87089	5.27177	6.20715
		5.88157	5.02978	7.9759	6.72847	7.13918	6.14755	9.48233	5.85113	4.819	5.92598
		5.53362	4.24358	7.60385	6.93368	6.89298	5.99915	8.78743	5.7954	5.09635	6.04676
		5.60823	4.40716	7.31609	7.14716	7.11963	5.79113	9.64872	5.82045	4.78459	6.08671
		4.76255	4.23138	7.59868	6.84385	7.30956	6.16275	9.26736	5.55907	5.15618	6.52885
		5.33919	4.58307	7.69871	7.46544	6.60427	6.33378	9.0246	5.64783	4.87716	6.05151
		4.73724	5.05572	8.56495	6.63169	7.37031	6.01061	9.37448	5.62477	5.10467	5.77508
		5.30521	4.0234	7.00776	7.61941	7.58656	6.02599	9.91128	5.57489	5.11512	6.17479
		5.24546	4.26058	8.27169	6.86562	6.71818	5.84745	9.17727	5.83105	5.07073	6.32092
		5.116	4.51156	8.7339	6.45403	6.71488	5.89743	8.66352	5.63227	5.17617	5.78339
		5.52469	4.12149	7.66791	6.61908	7.09749	6.02912	9.2443	5.75025	5.25012	6.4469
		5.53459	4.56145	7.85687	6.82959	7.71032	6.37912	9.4206	5.50303	4.83756	6.53626
		5.25389	4.55729	7.58215	7.41152	7.06507	6.20271	9.65005	5.7136	4.89506	6.0737
		6.00851	4.07423	6.99153	7.05583	7.24099	6.66289	9.19625	5.08794	4.46762	6.32148
		5.96278	4.41275	6.5951	7.78053	8.51233	6.15189	10.3524	4.8872	4.23121	5.48844
		5.79582	4.35381	6.93585	7.32536	8.63014	6.81076	10.4204	4.42893	4.22461	6.12526
		6.21106	3.89053	7.18859	7.9386	8.56171	6.30286	9.6158	4.6867	4.89448	5.76424
		5.77834	3.90041	7.55958	6.73391	7.45605	6.75998	9.30278	5.32036	4.76073	6.26472
		6.04478	4.11023	6.83257	7.43749	8.1497	6.74777	9.33738	5.23141	4.12298	5.52427
		5.74363	4.42712	7.40743	7.23082	8.57143	6.24003	9.84734	5.344	4.33283	5.46643
		5.20348	4.5343	8.04307	6.93649	6.86458	6.3721	9.59393	5.95879	5.29507	5.92141
		5.30641	4.52864	8.55406	6.95168	6.4831	5.80161	9.11493	5.68549	5.35832	5.64422
		5.0846	4.5487	8.38607	6.46091	6.76856	5.83054	9.32856	5.62349	5.21735	5.78149
		4.68274	4.51252	8.39895	6.82898	6.72779	5.74506	8.79566	5.66329	5.26933	5.88668
		5.48576	4.28356	7.57109	6.93868	7.39126	6.60558	9.50469	5.88057	4.72737	6.46851
		4.91481	4.43817	8.13133	6.6814	7.2593	6.22854	10.5552	5.7297	5.30668	6.51555
		5.3084	4.23476	7.72652	6.84751	7.46317	6.3524	10.5364	5.90732	4.93178	6.57594
		5.2641	4.53869	7.72218	7.32169	7.15585	6.25728	9.85911	5.55576	4.84985	5.15703
		5.38749	4.24906	7.10128	7.48408	8.37698	6.62362	10.2252	5.80714	5.20895	6.56568
		5.2154	4.17545	7.3653	7.42598	8.00044	6.39907	10.4314	5.92477	5.36772	6.137
		5.3514	3.98719	7.49285	7.1806	7.55126	6.58567	10.1159	5.66664	5.16544	6.75774
		5.36716	4.38219	7.75444	7.32326	6.98931	6.24732	9.53266	5.77652	4.80988	6.85149
		4.90059	5.04514	7.78171	7.12841	7.3777	6.24733	10.4571	5.75626	5.10232	6.97443
		5.63038	4.61857	7.93482	6.98791	7.18264	6.4039	9.37954	5.79766	4.71532	6.43484
		5.48271	4.37194	7.79834	6.92859	7.49505	6.75918	9.9096	5.73645	5.05447	6.6071
		5.36072	3.82809	7.27848	6.62705	7.57612	7.0426	10.2615	5.67013	5.00111	6.59191
		5.16073	4.0079	7.35361	7.2933	7.60589	6.15538	10.276	5.80307	5.40723	6.83074
		5.415	4.11148	7.54898	6.93288	7.68258	6.43677	9.9692	5.59297	5.42119	6.63663
		5.2622	4.67839	7.26848	7.19512	7.80731	5.99922	9.32501	5.20204	4.87433	6.23797
		5.61048	3.95571	6.89921	7.03299	7.53427	6.56849	10.0625	5.8035	4.79161	6.71062
		4.99423	4.44347	7.98592	7.19889	7.52012	6.52172	9.28298	5.92005	5.20543	6.22536
		4.93634	4.96527	8.27458	6.62198	8.31084	6.2983	9.67612	5.55591	5.70919	6.28513
		5.45164	4.51699	8.07781	6.87473	8.23864	6.22079	9.49375	5.78848	4.84187	6.50185
		6.0623	4.28577	7.98222	7.23602	8.02436	6.75587	9.09037	5.80563	5.02816	6.18227
		5.25237	4.83283	7.94168	6.59015	7.73461	6.97567	9.06963	6.537	5.30677	6.6328
		5.22891	3.95143	6.99065	7.53867	8.10162	6.91101	10.4995	5.48859	5.02902	6.57365
		5.14459	4.15515	7.81225	7.07571	7.99611	6.38468	9.26582	5.71355	5.08523	6.51981
		5.00697	4.4524	7.4431	7.4372	9.05914	6.82193	9.53548	5.59698	5.19031	6.26823
		5.32234	4.53882	8.8108	6.56305	7.83908	6.37223	8.83655	5.88281	4.70692	5.88259
		5.57502	4.16771	7.6112	6.89475	8.13098	6.06972	9.21649	5.77461	4.92117	6.33301
		5.62677	3.99142	7.41269	6.79849	7.46847	6.29948	9.41701	5.64039	4.84107	6.2314
		5.10289	4.36016	7.64791	7.29125	7.70377	5.93162	9.19869	5.74335	4.73324	6.25326
		5.3311	4.74677	7.40115	6.73116	8.86781	6.15993	9.05169	5.99716	4.91676	5.98454
		5.37588	4.14424	7.90522	7.22382	7.98076	6.20634	9.4126	5.72527	4.98332	6.50273
		4.68888	4.79456	8.54217	6.67914	7.24748	5.67538	8.37448	5.85615	5.3466	6.22226
		4.86316	4.68892	8.40066	6.60748	7.89765	5.85274	9.54682	5.7013	5.10474	6.18784
		5.39031	4.48631	7.42436	7.08286	8.7796	6.10327	9.11622	4.98883	4.48419	5.35093
		4.84329	4.60561	8.1097	6.35904	8.25704	6.18554	9.17532	5.35684	5.27701	5.86215
		5.2056	4.39719	8.30946	6.36552	7.06203	5.8942	8.44322	5.48701	4.949	5.63949
		5.20275	4.28691	7.61236	6.74496	7.23816	6.02361	8.74094	6.03255	5.24548	6.31618
		5.45383	3.88946	6.95363	6.9022	9.09017	6.19152	10.0527	5.55715	4.77212	6.14924
		5.33176	4.12037	7.38113	6.60342	7.81136	6.16699	9.77371	5.79989	4.7864	6.59154
		4.97556	4.37399	7.90266	6.91039	8.39688	6.49941	9.68857	6.16736	4.98758	6.5662
		5.24546	4.16696	7.28393	7.11647	7.81646	6.53407	10.1832	5.88754	5.06535	6.6036
		5.34874	4.12877	7.01044	7.43669	7.62097	6.22652	10.1068	5.71289	5.068	6.6131
		6.07969	3.96669	7.39122	7.3823	7.83556	6.66258	9.98825	5.6482	4.83988	6.52363
		5.55067	4.32491	7.70655	7.18984	7.29185	5.94452	9.82087	5.76445	5.50344	6.60356
		5.85555	4.47424	8.28828	7.23252	7.18329	5.65479	10.0435	5.31238	5.21028	6.54108
		5.37064	4.02203	7.55756	7.31698	7.24427	6.76283	10.359	5.29929	5.1295	6.67139
		5.45215	4.25431	7.73075	7.49523	7.91153	6.17941	9.64812	5.83253	4.87645	6.49662
		5.15102	4.37879	7.75361	7.01734	7.52532	6.14286	10.147	5.84796	5.14005	6.39549
		4.79921	3.86639	7.0194	7.09823	7.88007	6.34934	10.8641	5.46771	4.85286	6.55065
		5.08519	4.42101	7.34438	7.29681	7.30933	6.1145	10.1697	5.71988	5.06932	6.74934
		5.36003	3.88497	6.93579	7.35428	8.62765	6.49654	10.8833	5.27927	4.76006	6.18923
		5.07627	3.99094	7.32063	6.85562	8.18959	6.33329	9.94885	5.97343	4.97307	6.40059
		5.51679	4.06252	7.35665	7.28208	8.30753	6.94345	9.78913	5.5809	4.69663	5.80574
		5.05214	4.00963	6.87099	7.14058	8.50586	5.97029	10.1544	5.4735	4.87142	6.47544
		5.41246	4.3651	7.09716	7.54284	8.30893	6.46588	10.0347	5.35821	5.09496	6.47688
		5.36503	4.13269	7.74884	7.05795	8.07888	6.44903	10.4027	5.56003	5.15198	5.89705
		4.96532	4.02779	6.96903	7.29054	8.47308	6.21495	10.2921	5.69527	4.93426	5.97818
		5.3591	4.1934	7.25367	6.97734	7.40129	6.40054	9.4425	5.59557	5.2935	6.45072
		5.33634	3.99277	7.33441	7.00419	7.6572	6.28388	10.0037	5.68712	5.31734	6.41123
		5.20432	3.94568	6.91877	7.13357	8.33537	6.24496	10.2961	5.76785	5.1357	7.07519
		5.36054	4.55649	7.41024	7.35292	7.37474	6.0071	8.89897	5.82359	4.94155	6.39974
		5.1433	4.30403	7.63155	7.60039	7.33708	6.084	9.41192	5.8635	5.23354	6.23984
		5.17568	4.48615	7.57124	7.43376	7.83296	6.01084	9.20991	5.63384	4.71239	5.8748
		5.66001	4.30348	7.20574	7.29565	7.68756	6.06149	10.1245	5.85014	5.1624	6.36829
		5.48356	4.14684	6.64801	7.49259	8.4695	6.27062	9.99718	5.74329	5.10114	6.4533
		5.68627	4.77329	6.45178	8.14494	8.87619	6.58922	10.4473	5.46327	5.10445	6.52422
		5.26126	4.17311	6.86918	7.33788	7.94662	5.96181	10.0158	6.3668	5.29713	6.45822
		4.90014	5.06646	7.82497	6.98125	7.3463	6.01974	9.64777	5.60663	5.14577	6.47971
		5.76492	4.29965	7.45469	7.47825	8.16978	6.0653	9.41768	5.83388	4.94012	6.06345
		5.38293	4.21519	7.19975	7.38474	8.12426	6.53994	10.0201	5.61952	5.09134	6.64726
		4.82796	4.19515	6.91916	6.76771	7.74119	6.54086	10.5662	5.84475	5.41622	7.608
		5.92629	4.28058	7.39728	7.01911	7.91028	6.25939	9.86196	5.75289	5.08987	6.43904
		5.40976	4.65954	7.33154	7.31703	7.65211	6.33714	9.92294	5.85716	4.9668	6.29951
		5.10364	4.12562	7.41219	7.06707	7.85593	5.80473	10.0581	5.9815	5.15412	6.44251
		6.04366	4.16783	7.12093	8.0086	8.23411	6.33655	9.90758	5.16549	5.1495	6.38286
		5.62802	4.25901	6.62297	7.91393	8.43951	6.58442	10.2142	4.86395	4.77251	6.21272
		5.34146	4.2749	7.35711	7.19904	7.46726	6.30472	9.59668	5.43846	4.75765	6.43792
		5.11984	4.08188	7.07571	7.47261	7.46574	6.50474	9.77106	5.58882	5.08046	6.41718
		5.26894	4.19384	7.32734	7.41955	7.05663	6.12728	9.43831	5.42193	4.76105	6.09002
		5.64932	3.96129	6.87031	7.24445	8.06651	6.62626	9.63319	5.87394	4.80075	6.19833
		5.64442	4.04446	6.81589	7.47386	8.14062	6.25806	9.7447	5.6943	4.64759	5.9784
		5.0783	4.26959	6.97811	7.2917	6.83111	6.00691	9.09988	5.59408	4.80892	5.98041
		5.08736	4.03357	6.92606	7.51057	8.1764	6.09567	9.91167	5.58229	4.79694	6.44975
		5.67769	4.05441	6.27647	7.34051	8.88835	6.95849	10.4782	5.22958	5.00758	6.44379
		5.68237	3.73001	6.81899	7.25803	8.10149	6.425	10.2829	5.65077	4.80286	6.74875
		5.58632	3.80708	6.76557	7.62446	8.41275	6.6478	10.6223	4.96954	5.0737	6.52287
		5.75418	3.95606	6.86216	7.54063	8.38442	5.96635	10.2851	5.6924	4.87697	6.13038
		5.99658	4.42606	6.33788	8.03747	8.24804	6.61565	10.1366	5.78177	4.95043	6.07887
		5.7651	4.07422	7.13397	7.40949	7.99978	5.97636	9.21426	5.84583	4.63395	6.321
		5.21043	4.15799	7.31759	7.008	7.54579	6.42845	9.74975	5.63021	5.3283	6.78799
		5.13353	3.75622	6.52634	7.31708	7.91511	6.11795	11.0731	5.95512	5.15463	6.50323
		5.26059	3.8763	6.45055	7.36574	7.96973	6.21512	10.7728	5.5502	5.30446	7.07671
		5.43448	4.13037	6.93265	6.94939	7.2563	6.2385	9.27114	5.49431	4.79455	6.24876
		5.49465	4.27473	7.19649	8.09733	7.64957	5.71787	9.53517	5.6563	4.99603	6.06015
		5.15573	4.11383	6.68072	7.29986	7.71249	6.00038	10.1917	5.56151	5.14964	6.43891
		5.08521	4.31124	7.26284	7.23048	7.85108	6.06849	10.104	5.75245	4.96763	6.54768
		4.81132	4.46589	7.47975	7.5826	7.02257	5.62963	10.0053	6.12759	4.63998	6.49847
		4.88243	3.97869	6.95813	6.94419	7.52159	5.94037	9.33689	5.65667	4.99197	6.18374
		5.20466	4.01412	6.79017	7.3215	7.72528	6.3891	10.1892	5.65411	4.81707	6.69477
		5.05258	3.99316	6.663	7.01258	7.84146	6.27627	10.0626	5.28678	5.12024	6.26556
		5.52826	4.38496	6.66155	7.29491	7.98494	5.88131	10.0488	5.85652	4.82694	6.20662
		5.68954	4.30853	6.14105	7.71322	8.1903	5.69369	10.6399	5.66989	5.16894	6.46063
		5.39962	4.38833	6.97482	7.06196	7.97498	5.6544	9.35069	5.86365	4.60727	5.82106
		5.3461	4.26628	7.06286	7.37389	7.52427	5.61673	9.79811	5.61021	4.92202	6.30792
		5.22895	4.0301	6.58934	7.14375	8.10953	5.97636	9.65665	5.96049	4.85359	6.27469
		5.35205	3.92995	6.57517	7.31411	8.19039	5.92491	10.0787	5.78371	4.87425	5.71857
		5.52901	4.31147	6.98942	7.01046	7.32361	6.52036	9.21378	5.94508	4.91347	6.43639
		5.28073	4.14326	6.54956	7.62316	8.32447	6.32035	9.65578	5.37605	5.10352	6.40916
		4.80738	4.05305	6.76231	7.4858	7.35634	6.1421	9.74761	6.11248	4.96215	6.49173
		5.07497	4.11032	6.89729	7.35028	7.78042	6.38187	9.6912	5.71578	4.88784	6.55188
		5.25882	4.10581	6.65122	7.32044	7.37466	6.12913	9.84773	5.70412	4.8589	6.00807
		5.31322	3.94001	6.62978	7.20997	7.96585	6.77096	10.2847	4.91092	4.87975	7.11453
		5.15622	4.08057	6.93156	7.17898	8.00241	6.37039	9.5664	5.84782	4.85833	6.66817
		4.92547	4.57628	7.3884	6.95739	7.83361	6.43547	10.1471	5.4879	4.88884	7.07696
		5.2482	4.12818	6.64714	7.45551	7.47478	6.36752	10.0443	6.007	5.33241	6.48201
		5.47924	4.45095	6.97324	7.31029	8.27637	6.27027	9.66773	5.89228	4.96859	5.96273
		5.1804	3.9397	6.93385	6.95609	8.50567	6.12035	9.99031	5.75125	4.98024	6.2501
		5.31405	4.29422	7.07646	7.01786	8.257	5.97052	9.87593	5.31687	5.03113	6.25514
		5.98511	4.06975	6.67163	7.60249	8.23663	6.76824	10.17	5.70302	4.5092	6.3859
		5.16473	4.39248	7.38059	6.88233	8.0794	5.98011	9.51805	5.8806	5.18729	6.42368
		5.88094	4.15671	6.57833	7.25675	8.35357	6.35707	9.45663	5.55688	4.80213	6.00389
		5.2585	3.67689	6.88668	6.96982	8.51679	6.56925	9.64718	5.82954	4.92216	6.43088
		5.36587	4.20904	7.07261	7.08256	8.58056	6.10023	9.48261	5.91336	4.81533	6.3784
		5.22384	4.69833	6.9946	7.31167	7.95334	6.45361	10.3688	6.01689	4.96939	6.65405
		6.03939	4.03782	6.51417	7.8702	9.09476	6.42972	10.448	5.58356	4.82188	6.30898
		6.14708	4.47549	6.52402	8.2681	8.83938	6.27205	9.43851	5.21944	4.7197	6.15718
		5.77388	4.28384	6.83239	7.48612	7.25641	5.97025	9.47245	5.60304	4.8854	6.38558
		5.36882	4.05084	7.00839	7.50822	9.14286	6.23414	10.3999	5.38311	4.99801	6.64353
		5.59137	3.98984	6.62896	7.42676	8.46336	6.88863	10.4205	5.41774	4.88514	6.7995
		5.27855	4.39407	6.6718	7.03591	7.72414	6.15376	10.0695	6.00317	5.02224	6.69849
		5.54011	4.33828	7.13178	7.64195	8.18124	6.49722	10.2848	5.8043	4.86492	6.60347
		5.36032	4.06902	7.29865	7.00673	7.03399	6.20477	9.48538	5.59858	4.92373	7.00414
		5.73883	3.98395	6.76636	7.3949	8.45943	6.29768	9.7492	5.8255	4.75936	5.72324
		5.0246	4.64029	7.4966	7.15438	8.3913	6.09552	9.6097	5.7658	4.78149	6.37196
		6.01421	4.16111	6.98633	7.7774	8.26948	6.65594	9.76583	5.25368	4.8843	6.37077
		6.08736	4.43371	6.4675	8.01978	9.29873	5.93183	9.61886	5.4375	5.01511	6.03094
		5.20719	4.0499	6.91115	7.25236	7.54262	6.03147	10.1633	6.15539	5.40785	6.65402
		4.99305	4.4282	7.66124	7.04851	7.69249	5.81616	9.64116	5.82646	5.24374	6.4296
		5.18491	4.21873	6.71338	7.33111	7.59142	5.62866	9.6956	6.05962	5.12766	6.3407
		5.99003	4.10448	7.01491	7.22801	7.92705	6.03594	9.18478	5.53459	4.73657	6.19821
		5.41237	4.10376	6.85461	7.32295	8.40734	6.24363	10.2608	5.35468	4.89931	6.4766
		5.55068	4.09223	6.4285	7.85905	8.42819	5.77001	10.7186	5.43247	4.6894	5.92378
		5.70818	4.2774	7.26684	7.28199	6.72847	6.21976	9.73362	5.62732	4.86517	6.51806
		5.57286	4.48423	7.0627	7.29868	7.49993	6.29283	10.1044	6.0059	5.21409	6.61403
		5.51494	4.23532	7.11531	7.41407	7.48054	5.97256	9.80487	5.5647	4.80542	6.04942
		5.73433	4.0861	6.28893	7.97624	9.22835	6.27132	9.90958	5.73418	5.07346	6.41583
		5.95706	4.01885	6.51982	7.6851	8.43976	6.08708	9.84103	5.79957	4.73226	6.20604
		5.66907	4.04192	7.00307	7.28049	8.43492	6.47774	9.48897	5.8076	4.91704	6.06941
		5.26093	3.96732	7.01523	6.81707	7.42584	6.17255	10.188	5.91914	5.17468	6.57775
		5.15545	4.24947	6.54682	7.26008	7.21855	6.17589	10.0078	5.69886	5.26898	6.80327
		5.42444	4.13324	6.74558	7.06371	7.05344	6.1041	9.92334	5.60234	4.84357	5.91998
		5.39634	4.01833	6.9958	7.28548	7.6143	5.96624	10.4113	5.82615	5.06958	6.50878
		5.53846	4.22894	7.07313	7.01493	6.8856	6.18089	9.48946	5.68857	5.07451	6.4047
		5.26442	4.20576	6.39345	7.25895	7.78826	6.56622	10.4496	5.82114	4.82537	6.45144
		5.48072	4.86828	7.24483	7.18585	7.45449	6.10047	10.4161	6.13353	4.91873	5.67578
		5.56392	4.01982	6.84746	7.58254	7.47195	6.2046	9.57712	5.87374	4.89402	5.898
		5.92383	4.07714	6.83461	7.76011	7.74165	6.14449	10.0503	5.48042	4.91732	6.04386
		5.80209	3.78159	6.80669	7.57061	7.71095	6.48567	9.88093	5.14015	5.07423	7.01842
		5.5112	4.43066	6.99964	7.749	7.18682	5.74006	9.52425	6.09269	5.26724	6.38506
		5.39327	4.67643	7.66445	7.22313	7.33998	5.75767	9.61099	5.95133	4.92024	6.66645
		6.09676	5.16935	7.33265	7.71892	7.32158	5.64261	9.68801	5.89474	4.67296	6.00009
		5.52298	4.51871	6.96046	6.73263	7.75023	6.25143	9.89299	5.73161	5.17408	6.54237
		5.53521	4.39889	7.43384	7.58293	7.32836	6.17937	9.52096	5.91014	4.92377	6.42698
		5.39909	4.40134	6.88224	7.67252	7.67809	6.00379	10.2438	6.27795	4.93996	6.3517
		5.72647	4.09183	6.69528	7.86736	6.85012	6.33084	9.88648	6.03975	4.99417	6.45033
		4.99565	4.64047	7.02914	7.09164	6.67328	5.57213	9.24684	5.8737	4.907	6.14195
		5.362	4.95837	7.6129	7.57356	7.93979	5.73518	9.08292	6.01214	4.58361	6.06943
		5.01061	4.02024	7.55869	7.44934	8.36586	6.359	10.231	5.96592	5.07575	6.91449
		5.34886	4.52844	7.56337	7.40878	8.12687	5.68231	9.21478	5.91105	4.64456	6.35091
		4.92642	4.48626	7.39273	6.96695	8.23147	5.58069	8.67479	5.99946	5.02125	6.28443
		5.19689	4.2187	7.17559	7.59239	8.63976	5.92141	10.2717	5.82977	4.92212	6.47892
		5.01398	4.17602	7.18513	7.14767	7.80411	6.13493	9.5677	6.00094	5.49488	6.96723
		5.22721	4.45374	7.63858	7.09793	7.60964	5.72852	9.0315	6.06923	5.01837	6.37691
		5.75877	4.65282	7.11154	7.5487	7.56534	6.30102	9.84707	6.13223	5.08626	7.108
		5.38624	4.23546	7.56365	6.9917	8.21207	5.75988	9.90005	5.51113	5.10916	6.51453
		5.62547	4.86366	7.57858	7.26924	7.1382	6.00353	9.23093	5.83838	4.87789	6.23411
		5.30498	4.70944	7.09364	7.30877	7.95038	6.71324	10.3025	6.00533	5.04723	7.05013
		5.82444	4.74463	7.70871	7.36797	7.80079	5.79308	9.82978	6.42391	5.24266	6.66691
		5.36282	4.39118	6.77841	7.08983	7.89133	6.36774	10.2558	6.18566	5.44375	7.68907
		5.20831	4.9911	7.80139	6.58589	8.57326	5.96604	10.2103	6.16527	5.411	7.24319
		5.51202	5.24258	7.6807	7.35143	8.08495	6.10108	9.45285	5.29856	4.93233	6.76445
		5.74196	5.44365	7.85854	7.70508	7.59228	6.09045	9.06966	5.76225	4.70441	6.5564
		5.41437	5.22373	8.55443	7.58445	8.4386	5.57667	8.62669	6.14842	5.04243	6.65386
		5.37563	4.726	7.8387	7.32239	8.38159	6.30655	8.96139	6.03762	5.29347	6.66854
		5.11851	4.98734	7.50811	7.80079	9.09986	5.87946	9.93992	5.17202	4.88758	6.38772
		5.78199	4.83902	7.35114	7.1108	8.54402	5.77394	9.8476	6.14179	4.84111	6.52744
		5.32902	4.33493	7.38053	7.20216	8.13803	5.92847	9.93972	6.2161	5.18761	7.19827
		5.47295	4.82431	7.74117	7.16003	8.3312	5.80414	9.46524	5.94414	5.15714	6.74954
		5.18195	5.04439	7.24655	7.40037	8.01571	5.68519	9.70014	6.06743	5.01901	6.72549
		5.14392	4.89719	7.22576	7.73689	7.93492	5.92327	9.16061	5.95468	4.90165	6.33947
		5.0634	5.21192	7.8743	7.29307	7.73073	6.29055	9.70083	5.63741	5.15826	6.37267
		5.56273	4.23956	7.07372	7.41253	8.80747	5.9145	10.5781	5.75556	5.18093	6.30847
		5.25171	4.11525	7.37133	7.08406	7.73529	5.82691	9.41626	5.75609	5.13744	6.17611
		5.9858	4.44295	6.74878	7.89335	8.34487	5.97086	9.81759	5.49382	4.92907	6.10842
		5.42744	4.34718	6.77008	7.61764	8.23751	5.8974	10.059	5.35784	5.05838	6.76569
		5.36548	4.37078	6.82277	7.53909	7.72333	5.59198	9.30614	6.09826	5.22531	6.58963
		5.41507	4.43754	7.38512	7.75044	8.11535	5.50392	9.97645	5.8317	5.1515	6.60173
		5.29874	4.52825	6.81774	8.40631	8.28502	6.0007	9.52873	5.78156	5.08326	7.09262
		5.01616	4.26855	6.57554	7.4385	8.56686	6.07055	10.272	5.67943	5.24358	6.8359
		5.22701	4.48231	7.12193	7.58049	7.83789	5.70304	9.82594	5.4542	5.00279	6.17983
		5.63457	4.30161	6.35355	7.13746	8.41888	6.00534	9.91534	5.89456	5.07359	6.10469
		5.77278	4.08988	7.15893	6.93939	8.18314	6.17045	10.1624	5.87779	5.12877	6.50358
		5.80789	4.84493	7.24506	7.85071	8.55122	5.93587	10.1608	5.3539	5.06031	6.31274
		5.46602	4.79816	7.6522	7.02156	7.66241	6.09616	9.51446	5.78156	5.14336	6.54535
		5.16653	4.34654	7.35273	7.33106	8.02894	5.79597	8.97007	5.83784	5.26517	6.46141
		5.534	4.05906	7.58692	7.67575	8.65081	5.95602	10.0182	6.12482	5.16549	6.46262
		5.41306	4.42682	7.14102	7.265	7.71871	5.70184	9.36765	5.68146	5.28288	6.48168
		5.40729	3.97101	7.29667	6.97296	7.78987	6.4532	9.37221	6.17238	5.14645	6.98555
		4.82975	4.78586	7.02536	7.13913	7.62289	5.60161	9.1733	5.5498	5.15836	6.70924
		5.39248	4.72289	7.60641	7.51433	7.78101	6.04393	8.42307	5.36607	4.90698	6.25677
		5.10796	4.43818	7.22807	7.4019	8.00753	5.5544	9.49748	5.5207	5.06766	6.20426
		5.14655	4.02518	6.95845	7.38377	8.13115	5.62803	10.0188	5.95214	5.06181	7.10569
		5.59335	4.13319	6.55743	7.31718	8.76656	6.20987	10.162	5.54985	4.78884	6.4896
		5.15246	4.44252	6.88758	7.33529	8.02636	6.12874	9.9962	5.49568	4.88079	6.2399
		5.32192	4.64677	7.43179	7.34275	7.34674	6.03989	9.01762	6.33607	5.3296	6.60132
		5.20629	4.20843	7.38244	6.65466	8.3789	5.68635	10.1092	5.80974	4.79139	6.23501
		5.11725	4.43812	6.73639	7.54508	8.13153	5.70286	9.88271	5.45456	4.88125	6.37863
		5.04779	4.66769	7.48042	6.92968	7.82492	5.97988	10.4674	5.97672	5.00651	6.9166
		5.78588	4.00986	7.66883	7.05171	8.17392	6.10622	9.73265	5.8608	4.81932	6.51118
		5.7849	4.13938	7.40861	6.66223	7.3145	6.13501	9.57574	6.14233	4.81882	6.03256
		5.77956	4.21358	7.19043	7.12472	7.90674	6.17583	9.30333	5.9027	4.8564	6.1465
		5.43614	4.22534	7.30118	6.82285	8.74692	6.32788	10.1005	6.06233	5.0096	6.30577
		5.48472	4.79657	7.60926	6.72436	7.95889	6.28756	9.24485	5.78227	4.69808	6.08596
		4.93443	4.86038	8.0738	6.87691	8.19005	5.94169	9.28122	6.15336	5.36484	7.07339
		5.11176	4.60714	7.11926	6.81017	8.53096	6.78976	10.1612	5.72973	4.76633	6.97525
		5.80917	4.33211	7.76877	7.58977	7.89248	6.1883	9.4206	6.12891	4.75802	6.16411
		5.94897	4.36666	7.40415	7.40177	8.01475	6.3408	9.63841	5.86089	5.12941	6.72285
		5.48441	4.40475	8.19418	7.03785	8.12436	6.05076	8.97667	5.81409	4.996	6.41487
		6.14277	4.20664	7.15986	7.06776	7.2476	6.20376	8.78592	6.0724	5.21213	6.57271
		5.15107	4.15226	7.11128	6.71324	7.01417	6.2837	9.38549	5.89102	5.16965	6.59065
		5.3817	4.85398	7.93593	7.05245	7.41067	5.7551	9.67922	6.09284	4.81137	6.32091
		5.76351	4.29249	8.00055	7.3091	7.1137	6.6293	9.26993	5.83736	4.80961	6.10765
		5.45662	4.26071	7.40032	7.53052	7.32288	5.86137	9.64119	5.87244	4.85668	6.42953
		5.35271	4.22922	7.15216	7.23681	7.76958	6.43656	9.79845	6.18647	5.01168	6.41112
		5.92798	4.47226	7.43516	7.35514	7.44463	6.06539	9.24841	5.91515	4.79852	6.15392
		6.22351	4.48762	7.40421	7.41408	7.55591	6.11541	9.63924	5.81873	5.08506	6.41611
		5.50684	4.59358	6.98456	7.50916	7.69875	6.17457	9.84762	5.65477	4.53959	6.56876
		5.58413	4.5008	7.38911	7.64542	7.97243	6.50199	9.40242	5.66153	4.98777	6.41314
		5.76445	4.23818	7.31718	7.38545	7.47482	5.757	9.64315	5.82554	4.90848	6.50907
		5.80156	3.9831	7.16636	7.00916	7.05335	5.97916	9.27511	6.0649	5.15043	6.73823
		5.49307	4.44915	7.23958	7.43954	7.75952	5.81041	9.6993	5.98718	4.81827	6.31855
		5.61121	5.03498	7.943	7.08889	6.89688	5.70902	9.45871	5.90348	4.80857	6.20279
		5.50029	4.4538	7.41914	7.47578	7.80777	6.3237	10.1428	5.56491	5.01043	6.71294
		6.07724	4.41143	7.72829	7.70031	7.19312	5.92167	9.59714	5.65574	5.04617	6.44514
		6.15314	4.27366	7.57994	7.13146	6.79849	6.4758	9.46921	5.75812	4.88362	6.37508
		5.90156	5.76071	7.8632	6.9974	7.15819	5.98341	8.95635	5.90258	4.88528	5.79256
		5.93635	4.38184	6.96566	7.41761	7.70736	6.15479	10.3198	5.69095	5.12844	6.49497
		5.38973	4.5366	7.7573	7.72274	7.29393	5.65722	9.2457	5.56473	4.92077	6.03822
		5.41005	4.30619	7.05144	7.13675	7.56991	6.24655	9.61148	6.1527	4.64316	6.31725
		5.06206	4.66113	7.94678	7.11863	8.43668	6.53637	10.6586	6.07579	5.02546	6.56898
		5.06903	4.63173	8.08456	6.78606	7.97197	6.46192	10.3727	6.16429	4.88986	6.29117
		5.59599	4.20573	7.41372	7.62629	8.82519	6.57379	9.882	5.48822	4.6085	6.21893
		5.64352	4.35574	7.00331	7.09476	7.90063	6.11365	9.36147	5.93338	5.10816	6.74344
		5.67973	4.83059	7.36605	6.81917	7.63023	6.00746	9.70224	5.88689	5.30703	6.43388
		5.57877	4.0187	6.83424	7.08239	7.3424	6.48623	10.0621	5.76063	5.18157	7.02212
		5.49833	4.16801	7.74921	7.25921	7.27791	6.34414	9.38207	5.64321	4.83806	6.09196
		6.04231	4.83923	7.99067	7.2411	7.27184	5.92184	9.38162	5.60439	4.6889	6.1097
		5.95407	4.20462	7.97463	7.19534	7.3397	6.16007	9.95533	6.22999	4.84209	6.88677
		5.74238	4.6702	7.45216	7.36655	8.01004	5.91924	9.61738	5.67167	4.76864	6.15265
		5.55005	4.20708	7.22198	6.93024	7.45912	6.48817	10.2456	5.72049	4.91253	7.18608
		5.54492	4.58913	7.25862	6.78057	6.58455	6.27657	9.176	5.71347	4.9777	6.62396
		5.39837	4.4301	6.6187	7.63836	7.48065	6.6071	10.296	5.90757	4.83722	6.9366
		5.61027	4.34263	7.86587	7.14664	7.80088	5.93773	10.3776	5.74122	5.08615	6.34906
		5.51075	4.52009	7.66782	7.48026	7.36437	5.69398	9.29664	5.46588	4.86268	6.4169
		5.40587	4.72174	7.70962	7.36259	7.12313	5.84821	9.48783	6.14527	4.8034	5.97813
		5.39004	4.30547	7.44251	7.368	7.09606	5.73569	9.31819	5.85968	4.76878	6.33033
		5.53607	4.51233	7.28976	6.92456	7.39468	5.92871	9.26685	5.90767	4.66929	6.24258
		5.16877	4.83309	7.28273	6.82172	7.09529	5.92183	9.95575	5.96384	5.13529	6.69636
		5.37298	4.46989	7.60668	7.21197	7.34588	5.94354	9.85399	6.02728	4.8879	6.6839
		5.41292	4.44623	6.93642	7.07565	8.59317	5.49726	9.76038	6.01483	5.11901	6.4902
		5.57474	4.44664	6.83208	7.11416	7.65527	5.90187	9.74087	5.68124	4.72847	5.93601
		5.08275	4.40832	7.22158	7.34223	7.38531	6.0928	9.43553	5.78407	4.96275	6.66065
		5.13004	4.51405	7.69122	7.31639	7.80858	5.43829	9.74971	5.95387	5.12003	6.34982
		5.23593	4.58557	7.16987	7.38588	8.20926	6.12392	9.59	6.24266	4.70712	6.38089
		5.11147	4.45046	7.82452	7.2614	7.47062	5.69187	9.49815	6.11489	4.82173	5.99847
		5.12732	4.60364	7.10718	7.65621	7.85555	5.78991	9.25051	6.04976	4.81802	6.31913
		5.46068	4.67391	8.28918	7.26335	7.84077	5.63326	9.37085	6.18412	4.63528	5.99763
		5.39448	4.41515	7.83449	7.33788	7.71535	5.44009	10.0048	5.83914	4.79686	6.39102
		5.75132	4.73249	7.91077	6.93721	7.0915	5.772	9.63238	5.94546	4.79734	6.63529
		6.18497	4.11492	7.12446	7.86343	7.98505	6.14431	10.1251	6.24013	5.03902	6.50174
		5.65139	4.46637	7.4505	7.12345	7.49471	5.81117	9.62955	5.73111	4.91662	6.56766
		5.54906	4.66408	6.66742	7.91022	8.63282	6.48674	10.3103	5.93126	5.37746	6.35943
		5.69713	4.35096	7.17069	8.0448	8.29087	5.44899	9.57334	5.99964	4.73471	5.54678
		5.517	3.96883	7.40682	6.9465	7.74529	5.79872	9.80199	5.90149	5.02182	6.18511
		5.35469	4.17024	7.27	7.58536	8.03012	6.21904	9.90319	5.90292	4.81453	5.96848
		5.16462	4.27377	7.16016	7.20889	7.39823	5.95832	9.67059	5.82308	4.99874	6.3866
		5.57005	4.03275	6.60501	7.15047	7.77835	5.83123	10.0673	6.13875	5.07043	6.33968
		5.68292	4.09914	7.73407	7.11487	7.38286	5.8096	9.89438	5.93857	4.72436	6.31242
		5.62989	4.11457	7.27966	7.10622	7.9777	5.98772	9.59282	5.62678	5.11883	6.72594
		5.58791	4.48996	7.09387	7.34376	7.45701	5.54086	9.75978	6.11086	5.07651	6.75087
		6.18941	4.64136	6.8143	7.88813	8.40605	7.10104	10.526	5.44327	4.87855	6.75203
		5.49911	4.85766	7.20593	7.52067	7.72798	5.48218	9.11062	5.82676	5.19613	6.09433
		6.00311	4.7215	6.23105	7.21075	7.40751	6.51945	9.4182	6.0398	5.45841	6.48046
		5.19864	4.00902	7.99385	7.11795	7.56312	5.80439	9.42612	6.05506	4.92323	6.33791
		5.71358	4.22178	7.65467	7.65538	8.40614	6.39936	10.2209	5.78611	5.06086	6.12501
		5.79304	3.96085	6.80799	7.5627	7.8497	6.78817	10.1169	5.86814	4.91676	6.08098
		5.22603	4.12199	7.31647	7.24994	7.43338	6.30435	9.77048	5.84813	5.63305	6.48145
		5.1978	4.36611	7.20468	7.56404	7.68222	6.1935	9.60156	6.0076	5.00298	6.94943
		6.06688	4.4741	7.86543	7.56926	7.77727	5.77706	9.2002	5.85964	5.26139	6.45573
		5.98092	4.32028	7.83839	7.76528	8.26661	6.00892	9.30101	6.15056	5.0044	6.02981
		5.63104	4.713	7.29371	7.74108	7.95926	6.50504	9.9706	5.96048	5.25734	6.58439
		5.67001	4.93062	7.23302	8.10302	8.35962	6.25369	9.18314	5.72442	4.99233	6.20498
		5.50645	4.24189	7.26675	7.00576	7.91113	6.67178	9.67102	5.85244	5.05422	6.38012
		5.92476	4.31858	7.9516	7.38365	7.47927	6.12778	9.53332	5.98641	5.00867	6.51862
		5.85672	4.16514	7.09557	7.7793	7.90641	6.33522	10.1129	5.80686	5.11995	6.67151
		5.56166	4.28464	7.58465	7.39406	7.96784	6.21845	9.77728	5.70129	4.74199	6.90178
		5.78455	4.48304	7.6038	7.87944	8.11715	6.08891	9.04723	5.86066	4.85555	6.32995
		5.88638	4.39007	8.36603	7.95711	6.92408	5.64946	9.17661	6.14703	5.17368	6.24038
		5.46987	4.22909	7.51656	7.10385	7.93956	6.84563	10.3331	5.89959	5.06787	6.54383
		5.79048	4.29088	7.72454	7.27202	6.78173	6.10173	9.2462	5.89057	4.963	6.24187
		5.89999	4.42178	7.8626	7.55566	7.20734	5.74713	9.32545	5.89958	5.1374	6.152
		5.86022	4.19476	7.53741	7.23951	7.25117	6.53517	9.76194	5.77141	4.91605	6.29774
		5.57239	4.07653	7.68623	7.08564	6.59381	6.43075	10.1682	5.96815	5.0586	6.69265
		5.99505	4.19287	6.74692	6.8177	6.89156	6.34592	9.56349	6.13984	4.83036	6.36071
		5.90699	4.55655	7.90528	7.57674	7.13121	5.91326	9.77479	6.0029	5.09284	6.38861
		5.81095	4.80144	7.93484	6.47216	7.27284	6.63673	9.31806	5.87942	5.24527	6.20258
		5.73813	4.96002	7.48337	7.28009	6.97775	6.50443	9.79609	5.81725	5.01818	6.65825
		5.62871	4.01077	6.94901	7.07976	7.53039	5.89701	10.2232	5.78647	5.31547	6.32488
		5.81407	4.1701	7.22961	7.42978	7.14638	6.36917	9.04352	5.63525	4.99314	6.43329
		5.87473	4.28591	7.71937	7.38598	6.98868	6.12756	9.23074	6.09538	4.79889	5.88428
		5.94675	4.20257	7.45201	7.89746	7.15735	6.11365	9.23178	5.87422	5.16685	6.44926
		5.46623	4.0652	7.74343	6.476	7.16362	6.14261	9.96459	6.11426	5.22732	6.68799
		6.33035	5.24274	7.52581	8.09081	7.12014	5.58337	8.89988	5.89931	5.06465	6.37863
		6.06081	4.44829	7.9381	7.1206	7.12381	6.42054	9.75671	5.71827	5.3779	6.54636
		5.76018	4.28037	7.49473	7.69242	7.58787	6.56691	10.5458	5.50875	5.59077	6.49824
		6.01922	5.02304	7.44127	7.25946	7.53491	5.7345	9.49752	6.00668	5.3236	6.04474
		5.94415	4.58391	7.60641	8.07185	7.36641	6.07351	9.11527	5.7122	5.03057	6.41568
		6.12887	4.47254	7.39193	7.2518	8.49775	6.33792	10.2886	5.57786	5.09378	6.12201
		5.85148	4.33607	7.45444	7.78344	9.1349	6.65307	10.7194	5.95568	5.2056	6.10073
		5.90927	4.35032	7.44673	7.34582	7.91818	6.27845	10.2156	5.7776	4.86522	6.31719
		5.78385	4.24637	7.28303	7.56927	8.37826	6.38512	10.5153	6.31233	5.44077	6.73323
		6.05796	4.43308	7.21637	7.04883	7.59318	6.80064	10.2992	5.84688	4.93632	6.6544
		5.38395	4.78531	7.06198	7.83686	8.08935	6.22473	9.69798	5.88117	5.2325	5.9318
		5.52448	4.36289	7.67506	7.53697	7.22687	5.99379	9.41728	5.97001	5.06897	6.06056
		5.94607	4.98135	7.48888	7.94437	8.04918	6.48289	10.4068	5.89041	5.09301	5.989
		6.01636	3.98647	6.96477	7.80375	7.90692	6.3735	10.4714	5.76284	5.33489	6.31791
		5.7185	5.30413	8.0274	7.35845	7.23397	5.75777	9.32897	6.10219	5.14534	5.88108
		5.73704	4.48333	8.23234	7.29155	7.16674	5.94709	9.62347	5.80756	5.08243	6.10115
		5.65777	4.38623	7.99653	6.93898	7.40784	6.09747	9.88387	5.78536	4.87571	6.2106
		6.59309	4.5118	8.01829	7.66316	7.70638	6.70296	9.20175	5.3531	4.8214	6.29114
		6.04056	4.49611	8.02498	7.15528	7.16739	5.95181	9.45378	5.89447	5.617	6.80181
		5.68663	4.6072	6.99713	7.71904	7.05297	5.92478	9.38094	5.98869	5.03026	6.24647
		5.99481	4.7291	8.06085	7.16878	7.06793	6.19159	9.80805	5.955	5.64708	6.24936
		5.7776	4.29465	6.82293	7.91138	8.09166	6.85037	10.5651	5.8077	5.43539	6.71161
		6.44261	5.0323	6.924	8.41253	8.41619	6.36317	10.4039	5.94409	5.18289	6.49184
		5.86373	3.8886	7.60958	7.31622	8.09191	5.77355	10.0561	5.99041	5.15174	6.83773
		5.65618	5.05226	7.84451	7.30653	7.55056	5.95485	9.03605	5.74786	5.42014	6.74064
		6.09454	4.17505	7.49653	7.49407	8.01404	6.5892	10.4064	5.69029	4.96557	6.57543
		5.92466	4.14574	7.69315	7.26645	7.14237	6.24956	9.76765	5.69568	4.95777	6.701
		6.17788	5.01272	7.53054	7.84147	8.16927	6.26038	11.0108	5.23304	5.1269	6.67242
		5.76538	4.29036	7.75969	7.35389	7.60707	5.99508	9.84576	5.99786	5.31064	6.81994
		5.64551	4.71888	7.55972	7.13136	7.92285	6.52129	10.3199	5.98112	5.34969	6.95174
		6.1428	4.66918	7.16303	7.51943	8.70696	6.52318	10.5619	5.38975	4.97796	6.34856
		5.70713	3.96727	7.16353	7.46556	8.10579	6.92373	10.809	5.86013	5.7026	7.4577
		6.60362	5.15574	7.2906	7.64481	8.20164	6.90117	10.5539	5.65409	5.12446	6.632
		5.63154	3.85206	7.43035	7.56286	7.89298	6.58961	9.90588	5.44717	5.04267	6.65264
		6.26321	3.97096	6.93168	7.20201	8.19633	6.91029	10.1799	5.63544	5.34249	6.67184
		6.04545	4.5411	7.24821	7.7867	8.35021	6.31642	10.4355	5.87271	5.12247	6.03225
		6.14466	4.45266	6.98432	7.71389	8.18344	6.46177	10.5919	5.91161	5.31152	6.50658
		6.12292	4.67811	6.83481	8.25865	8.67138	6.44329	10.7592	5.60541	5.2326	6.71917
		6.14102	4.32788	7.13842	8.01066	8.54605	6.50595	10.7793	5.57848	5.20075	6.66456
		6.33731	3.96286	7.00468	7.55336	8.23848	6.03206	10.0703	5.44268	5.24848	6.47378
		6.1322	4.52531	7.19939	7.66133	8.25767	6.85357	10.8391	6.08328	5.39326	7.05713
		6.91133	4.5992	7.30579	8.1351	8.59111	6.74912	9.89046	5.41416	4.81593	6.1016
		6.43883	4.84747	6.87939	7.80111	8.08375	6.79393	10.1346	5.18391	5.19811	6.64979
		6.29506	5.17381	7.97235	7.35859	7.20998	5.75284	8.69284	5.81821	5.16945	6.12719
		6.18074	4.61909	8.02148	7.37487	6.95774	5.89645	9.21267	5.95672	5.13168	6.40795
		5.81268	4.42065	7.37849	7.35564	7.22923	6.36095	9.74048	5.80941	5.24825	6.77501
		5.94371	4.2817	7.40745	7.4512	7.58811	6.19375	9.82532	5.40508	5.27921	6.27571
		6.43161	4.61529	6.97168	8.05154	8.08047	6.14046	10.1383	5.54174	5.23354	6.33816
		6.33521	4.22109	7.65365	7.54274	7.18567	6.78762	9.70294	4.98363	5.37616	7.23378
		6.11687	3.99999	7.59465	7.11777	6.90548	5.90724	9.78936	6.07792	5.73393	6.68558
		6.25298	4.75784	7.82501	7.5489	6.79799	6.29084	9.50192	5.75994	5.18858	6.77925
		6.2836	5.13561	6.63235	7.50826	7.70905	6.38483	10.022	5.36723	5.2704	6.93333
		6.15305	5.32725	6.53706	7.84981	7.91255	6.05314	10.1577	5.70986	5.24024	7.08056
		6.34785	4.98276	7.05681	8.08688	7.67224	6.2439	10.1408	6.00798	5.19161	6.81279
		6.27271	4.65027	7.31107	8.09257	8.45615	6.40288	10.0506	5.51223	4.9654	6.74709
		6.33247	5.13621	7.19232	7.40036	7.32913	6.30319	9.65193	5.66943	5.217	6.5661
		6.37225	4.21069	7.23441	7.77436	8.71071	6.43558	11.0642	5.37857	5.18445	6.59138
		6.32603	4.36816	6.94317	7.6896	7.7213	6.14594	9.5305	5.77915	4.97044	6.12353
		5.87806	4.14539	7.64242	7.40665	7.29014	6.14081	9.45797	6.0102	5.11829	6.12465
		5.73405	5.48574	7.82215	7.28819	6.6586	6.27218	9.61211	5.70835	5.33296	6.4327
		5.5964	4.21366	7.18286	7.87222	7.06064	5.97522	9.50063	5.77205	5.06343	6.66216
		5.51859	4.45501	7.60088	7.86356	7.42369	6.17248	9.48035	5.95961	4.93563	6.78095
		6.0059	4.75261	8.31879	7.1184	7.52067	5.32077	8.47792	6.03502	5.23851	6.00702
		5.90351	4.2257	7.04783	7.44722	7.19623	6.07941	9.36187	5.78396	5.12298	6.40335
		6.12431	4.18995	7.64788	7.66651	7.48933	5.68199	9.04066	5.6714	5.18895	6.12332
		6.01329	4.44502	7.67601	7.9989	6.90961	6.16399	8.95556	5.81351	5.35846	6.38556
		6.39585	4.50593	7.55216	8.00581	7.20034	6.10278	9.09643	5.78869	4.96548	6.53155
		5.82165	4.28807	7.05881	7.56538	6.98852	6.34257	10.1046	5.66721	5.308	7.12001
		5.85922	4.32248	7.72418	6.963	7.52887	6.2868	9.54537	5.90839	5.22535	6.75879
		5.97559	4.37057	7.40613	7.29524	6.77769	6.02637	8.62977	5.98152	4.73079	6.38262
		5.99658	5.02117	7.45399	7.84389	7.11787	6.20824	8.81255	5.93177	5.20316	6.18544
		5.72758	4.76327	7.35629	7.77845	7.37334	5.69171	9.29673	6.00729	5.39691	6.10588
		6.46603	4.47932	7.15613	7.84204	7.47455	6.36068	9.22308	5.95808	5.34211	6.53176
		7.08929	4.21984	7.45799	7.88622	7.09478	6.88343	9.33081	5.64384	4.96204	6.48088
		6.3747	4.1904	7.77423	7.5406	7.25386	6.44424	8.78841	5.70345	4.8328	6.40706
		6.121	4.1158	7.67689	7.45643	7.01032	6.09472	9.88636	6.35311	4.93793	5.97322
		5.88434	3.77838	7.49433	7.09387	7.33055	6.31349	9.86126	6.16347	5.22723	6.61883
		6.21896	4.55621	7.2436	7.50112	7.45231	5.96306	9.6902	5.68511	5.04612	6.06746
		5.89085	4.261	7.69081	7.77594	7.57179	5.81038	9.40739	5.7299	4.93259	6.07451
		5.58359	3.91851	6.84743	7.47917	7.57985	6.49599	11.2354	5.72283	5.17525	7.57429
		6.36446	4.50597	7.16349	7.79574	7.18086	6.2576	9.12095	5.6847	5.36829	6.32876
		5.48671	4.32888	7.13509	7.39386	8.03416	6.56814	10.7439	5.95168	5.52722	7.13388
		5.69216	4.32461	8.13359	7.27129	7.60648	6.24993	9.29656	5.60036	5.2373	6.64176
		6.20084	4.27315	7.18974	7.32051	7.82814	6.51129	9.99254	6.09955	4.93557	6.56431
		5.68575	4.14416	7.81063	7.69738	7.69808	6.17478	9.31672	5.78316	4.99317	6.29277
		6.20921	4.18341	7.3117	7.72377	7.84055	5.94107	10.2584	5.74718	5.14051	6.3764
		6.02541	4.50127	7.42296	7.88243	8.34997	6.21362	9.79879	6.31587	4.92605	5.93435
		5.50439	4.36776	8.42888	6.70125	7.17183	6.82446	9.66396	7.45047	5.65705	6.52569
		5.41192	4.31165	7.83865	7.14106	7.29538	6.42621	9.99202	5.96909	5.22291	6.22866
		6.06375	4.35423	7.45699	8.15658	7.78231	5.51902	9.38893	5.72628	4.82934	5.89079
		5.9256	4.55855	7.84263	7.89181	6.87094	6.10378	9.2815	5.84221	5.22867	6.54543
		5.80774	4.003	7.26247	7.4202	7.78229	6.48776	10.2954	5.72323	4.9497	6.51162
		5.72468	4.1463	7.4907	7.4427	8.36086	6.16778	9.13224	5.8513	5.00626	6.13279
		5.53197	4.17308	7.71813	6.44141	7.55135	6.28699	9.9714	5.7278	5.49794	6.74487
		6.06472	4.36133	7.95772	6.85962	7.02756	6.15178	8.81219	5.68899	5.18374	6.02178
		6.15222	4.56767	7.6789	7.90367	7.46382	6.14541	8.62794	5.49793	5.21424	5.98493
		6.14026	4.41509	7.72759	7.80802	7.84298	6.16709	9.41061	6.1761	5.18245	6.24314
		5.82909	4.26647	7.52971	7.26217	7.06196	6.18403	9.68143	5.84866	5.00109	6.46167
		5.87637	3.94849	7.16524	7.48384	8.23666	6.17691	9.55239	5.37036	5.17305	6.51762
		5.80397	4.6246	7.79626	7.30415	6.80185	5.94068	9.41562	5.7883	5.18772	6.48027
		5.76741	4.18295	7.20432	8.10187	6.9182	6.50849	8.63718	5.7964	5.26119	6.33017
		5.96302	4.49444	7.39844	6.65345	6.25794	5.89306	8.42031	5.96729	5.5193	6.19506
		5.85198	4.4017	7.50694	7.46261	7.89159	6.17222	9.22493	5.87394	5.41623	6.23319
		5.65164	3.86176	7.0005	7.5368	8.23005	6.17482	9.70821	5.7946	5.54124	6.47289
		6.29651	4.63176	7.1253	7.92599	8.58859	6.23527	10.0202	5.45359	4.9971	6.87792
		5.75649	4.63874	7.01249	8.14503	8.6282	6.55245	10.5437	5.66643	5.24614	7.11103
		5.99061	4.2258	7.52806	7.55057	8.32817	6.2274	9.81758	5.46466	5.27743	6.3337
		5.88541	4.32244	7.14594	7.84218	8.14426	6.52531	9.50869	5.60219	5.09204	6.52821
		5.55536	4.09276	7.17098	7.67007	8.27247	6.40599	9.45258	5.45348	5.1379	6.17736
		6.13293	4.23394	7.04589	7.79405	8.31039	6.17623	9.27484	6.09193	5.05352	5.90307
		6.25456	4.90576	7.14801	7.64843	8.53175	6.25987	10.5655	6.06585	5.15113	6.35972
		5.71184	4.12158	7.57885	7.46414	8.01143	6.12493	9.90202	6.15097	5.16404	6.37003
		5.51088	4.27701	7.59877	8.03834	8.39053	6.23393	9.94259	5.89888	5.14336	6.73342
		5.58502	4.36196	7.75214	7.27676	7.0965	6.1272	9.36139	5.64864	4.96303	6.45256
		5.95019	4.32538	7.91525	7.75846	7.39606	5.72072	8.1359	5.82997	4.87273	6.02656
		5.36677	4.33709	6.92652	7.71348	8.42626	5.73225	9.49947	5.65727	4.97607	6.61658
		5.58204	3.89325	7.43994	7.29666	8.14716	6.15411	9.61384	5.87471	4.81933	5.97572
		5.55762	3.96837	7.52233	7.74054	8.31953	6.40045	10.2474	5.63527	4.99408	6.61142
		5.55032	3.94698	7.15963	7.61466	8.52486	6.51437	10.037	5.33013	5.02489	6.25195
		5.55739	4.24892	7.16051	7.53231	8.20575	6.38741	9.9137	5.59445	5.43237	6.79396
		6.57098	4.80231	6.89754	8.17285	8.693	6.31964	9.55473	5.46539	4.98515	6.07106
		5.86525	4.22955	7.41017	7.53916	8.29373	6.30927	9.99652	5.7006	5.10728	6.81877
		5.86879	4.29851	6.85065	7.97034	9.07652	6.5754	10.422	5.3993	4.99858	6.80548
		6.13037	5.43077	6.948	8.54189	8.4839	5.9554	9.27337	5.80967	5.19373	6.53178
		5.87528	4.15726	7.87219	7.74948	7.73157	6.73551	9.65776	5.91806	5.03095	6.48293
		5.40096	4.0612	7.65087	7.82032	8.18505	5.9256	9.66697	6.12133	5.30219	6.64468
		6.04667	4.164	7.1594	8.33203	8.27513	5.90409	9.95162	5.84267	5.04255	6.52039
		5.71374	4.16028	7.71537	8.02527	8.26431	6.2382	9.60229	5.68145	5.2502	6.49894
		5.30005	3.96786	7.18489	7.597	8.15882	6.21546	9.83125	5.81436	5.16773	6.62472
		6.27233	4.09555	7.31491	7.70532	8.46302	6.3996	10.108	5.65084	4.82178	6.71826
		6.54756	4.06171	7.45594	8.10637	8.64324	6.3007	10.4921	5.54774	4.91461	6.67489
		6.14363	3.54307	7.07381	7.56282	8.64642	7.15759	10.1248	5.443	5.10843	7.02106
		5.73638	4.39689	7.48568	7.89759	8.30308	5.49217	9.30933	5.70691	5.17372	6.60699
		5.83599	4.20256	8.03918	7.56319	7.59834	5.99774	9.00878	5.75418	5.35848	6.23043
		6.14975	4.45118	7.84255	7.93826	7.58479	6.12891	8.98861	5.53932	5.14236	5.93245
		6.00458	4.50164	7.52425	7.63156	7.19643	6.3691	8.76927	5.48202	4.94473	6.01693
		5.59416	4.14937	7.36254	8.22479	8.18362	6.45546	10.0014	5.53296	5.07038	6.58923
		5.88766	4.25701	7.80893	7.36924	8.07553	6.08277	10.2048	5.5425	5.12517	6.60627
		5.84045	3.90774	7.60666	7.78374	8.57333	6.17323	10.0722	5.46088	4.85668	6.47675
		6.57517	4.24655	7.64145	7.83744	7.82227	6.02926	9.2336	6.11263	5.48049	6.27958
		5.60788	4.14621	7.74968	7.80509	8.20287	5.98325	10.4513	5.70211	5.38745	7.02026
		5.8737	4.29978	7.16162	7.94332	7.75549	6.49533	9.81252	5.28228	5.60991	6.63742
		5.95477	4.09745	7.40915	7.91159	8.59819	6.36945	9.76296	5.77593	5.08968	6.19992
		6.11599	4.8619	7.81553	7.88518	7.68936	6.14328	8.90501	6.02146	4.71799	5.93419
		5.57751	4.398	7.63728	7.47095	7.67496	6.26434	9.19767	6.10912	4.92634	6.30257
		5.63327	4.02796	7.18336	7.73143	8.85392	6.12097	10.3359	5.8322	5.23977	6.36346
		5.56038	3.7715	7.14508	7.40126	8.29491	6.64776	9.71881	5.82858	5.1614	6.3645
		5.82308	4.26401	7.67582	7.97556	8.55058	6.27687	10.3217	5.87722	4.82539	6.51244
		5.29308	4.19464	6.74449	7.26504	8.02435	6.26018	9.86907	5.62849	5.06127	7.0355
		5.56011	4.81886	7.63045	7.71309	7.92707	6.19013	9.55562	5.49803	5.05323	6.18127
		5.80517	4.23093	7.42956	8.44337	8.44324	6.70897	10.3758	5.69626	5.29155	6.72886
		5.26381	4.38274	7.28282	7.21713	8.12692	6.96238	9.73117	5.58342	4.93624	6.81729
		5.28859	4.9936	7.47473	8.18829	8.00043	6.3295	9.50714	6.33136	4.83989	6.60665
		5.35979	4.48888	7.52842	7.89986	8.65575	5.83267	8.92317	5.88666	5.03306	6.10343
		5.85407	4.40571	7.36709	8.01295	7.60497	6.2618	9.29117	5.65382	4.96475	6.17206
		5.28953	4.68864	6.93289	7.95514	7.875	6.68533	9.95886	6.13801	5.29907	6.56675
		5.32123	4.48502	6.94098	7.96934	7.89852	6.1117	9.79788	5.83752	4.92504	6.72788
		5.21719	4.27425	7.02708	7.48873	7.80547	6.32442	9.38469	5.95747	5.15312	6.44063
		5.59147	4.4065	7.45297	8.05966	7.35677	6.23915	9.1021	6.22337	5.59865	6.43965
		5.86689	4.0078	7.83613	7.61565	7.70726	7.04634	10.6615	5.92459	4.8269	6.61398
		6.43818	5.20439	7.0289	8.03792	7.76374	6.72709	9.41716	5.63224	4.95308	6.74856
		5.92951	4.9109	6.96714	7.70142	7.95217	6.34864	9.55205	5.99934	5.22623	6.0877
		5.17608	4.81409	7.00016	8.0374	7.58951	6.45182	9.46492	5.7991	5.20767	6.80116
		5.52075	4.56034	7.2973	8.2287	8.64337	6.33871	9.9463	6.0364	4.95744	6.57719
		5.00376	4.53721	7.86739	7.44999	8.14357	6.22265	10.0714	5.91476	5.44695	6.45214
		6.00828	4.49655	8.23094	8.26035	6.92466	6.3813	8.74112	6.22002	4.909	6.12825
		5.55935	4.70196	7.16176	7.76461	8.07471	6.42693	9.7563	5.98124	5.3552	7.00857
		6.48583	5.82581	7.52461	7.66244	7.51432	7.00227	8.49402	5.74804	5.07947	6.5317
		5.88211	4.49182	7.70502	7.18154	7.04476	6.48632	9.1127	5.4857	5.24021	6.70154
		5.4869	4.26501	6.99131	7.34462	8.25077	6.4353	9.40894	6.01602	5.07428	6.44198
		5.63442	4.91237	6.87028	7.77032	8.393	6.52186	10.0172	5.68671	5.22261	6.76236
		5.94373	4.24178	7.33379	7.56626	8.32821	6.6225	8.80306	5.75043	5.11499	6.21546
		5.67579	4.1482	7.79547	7.01246	8.16153	6.24739	8.79456	5.59585	5.15142	6.00219
		5.30331	3.97731	7.48986	7.76443	8.34258	7.01368	9.62523	5.66105	5.46424	6.93354
		5.56839	4.26265	7.75367	8.08574	7.85672	6.02027	8.76409	5.89243	5.31814	6.21589
		5.29116	4.32879	7.56667	7.09692	7.97387	6.24508	9.1869	5.80057	5.28389	6.68447
		6.17462	4.00923	6.98718	7.69297	8.27538	6.29971	9.94549	5.8273	4.92536	6.35668
		5.62125	4.5646	6.73858	7.15494	8.17211	6.14107	9.84419	5.59829	5.30607	6.40904
		5.73525	3.8371	6.82129	7.40778	8.28633	6.17244	9.30591	5.92736	4.97424	6.32965
		5.07283	4.08422	7.15394	7.51675	7.80342	6.64745	9.47599	5.56591	5.08913	6.55218
		5.26889	4.74944	7.45595	7.00973	7.66848	6.17542	9.22692	5.60852	5.08774	6.68698
		5.63737	4.40584	7.24868	7.67251	8.23956	6.89043	9.8117	5.63088	5.02419	6.05786
		5.63947	4.49856	7.11337	7.85601	7.78807	6.45862	9.25901	5.18092	5.0134	6.36957
		5.26788	4.74729	8.03194	6.32993	7.46636	5.89841	9.26201	5.61879	5.59708	5.60399
		4.74845	4.56465	8.15588	6.53353	6.39939	6.045	8.80851	6.16655	5.61396	6.17064
		4.72575	4.4282	7.7462	6.8135	7.34434	6.23342	9.34806	6.06577	5.29149	6.3546
		5.05226	4.34999	7.86666	6.85868	7.5517	6.3512	9.53919	6.0046	5.40938	6.61018
		5.44763	4.48892	7.89935	7.16124	7.13423	6.21602	9.05836	5.70473	4.9822	6.30358
		5.53826	4.38545	8.00876	6.82132	7.74006	6.51197	9.36478	5.57651	5.01077	6.25615
		5.72988	4.04134	8.50529	6.61635	7.32012	6.33951	9.37067	6.09357	5.25221	6.492
		5.02692	4.58896	7.98725	6.28566	7.46996	6.48888	9.56936	5.5199	5.27291	6.57593
		5.33711	4.47558	7.83619	6.6065	7.48671	6.16503	9.44768	5.80065	5.17649	6.45373
		5.79359	4.63248	7.25359	6.6399	7.52866	6.53357	9.78439	5.47339	5.05296	6.80876
		4.63944	4.97151	8.35753	6.10693	6.58419	6.13145	8.35614	5.7804	5.25563	6.16671
		5.46759	4.62919	7.87357	6.18543	6.80435	6.12346	8.64543	5.68588	5.42297	6.33636
		4.95124	4.71518	6.89227	6.96266	7.30392	6.48176	9.92891	5.67069	5.07404	6.59167
		4.73147	4.68148	7.90654	6.7496	6.87269	5.82287	8.9714	5.95611	5.12515	6.51471
		5.53679	4.60535	7.82803	7.40991	6.75299	6.41266	9.26698	5.99825	5.07518	6.8632
		5.29315	4.57614	7.88917	7.92162	7.34671	5.71913	9.23804	6.08914	5.00661	6.02135
		5.78717	4.68729	7.69983	7.23185	7.27273	6.21641	8.83421	5.98132	5.25554	6.50811
		6.14149	4.21523	7.67449	6.65199	7.58053	6.88745	10.0083	6.23256	5.02132	6.62779
		5.41906	4.04923	6.58019	7.53485	8.10578	6.41027	9.74375	5.92651	5.07993	6.6927
		4.87555	4.04688	7.50847	7.4506	8.1683	6.07776	9.3678	5.69185	5.28035	6.34315
		5.56089	4.66355	7.05067	7.80102	8.45498	6.4496	9.61182	5.96454	4.90481	6.63081
		5.5828	4.46428	6.96524	7.28598	7.612	6.07168	9.34617	5.54507	4.97223	7.04307
		4.8582	4.86558	7.55799	7.1158	7.2955	6.17021	9.59878	5.7004	5.30565	6.90279
		5.31552	4.46637	7.16691	7.11835	8.05988	6.43744	9.28283	5.41094	5.19294	6.58402
		5.64658	4.40774	7.05762	7.17731	7.70384	6.63991	9.52659	5.77463	5.12016	6.38714
		5.58306	4.13352	7.95901	6.66283	7.22574	6.51837	9.48151	5.93728	5.04092	6.69948
		5.89318	4.27639	7.50213	6.96668	6.78396	6.33377	9.23081	5.77065	5.07481	6.39755
		6.34238	4.3229	7.69004	6.33331	6.74323	7.14217	9.24583	6.14664	4.75086	6.38546
		5.6883	4.36191	6.70245	7.70159	8.12189	6.38742	10.2604	5.58161	5.05746	6.64549
		5.46765	4.21572	7.69225	6.84669	7.30627	6.20123	9.40708	5.62279	5.1364	6.57776
		5.77543	4.24984	7.31141	7.3198	7.65575	6.67424	10.1723	5.50003	5.20437	6.72868
		5.39358	4.09638	6.99502	7.44072	7.50619	6.77483	10.5049	5.36415	5.37047	6.89346
		5.51091	4.4017	7.32209	6.90401	6.66569	6.05818	9.31692	5.97016	5.11429	6.3312
		5.98486	4.16484	7.60309	7.07039	7.28729	6.82437	9.80312	5.60544	4.97642	6.42873
		6.15446	4.40865	7.85712	6.82082	6.97386	6.54282	8.92787	5.38901	4.91752	6.75164
		6.07042	4.1998	7.8672	7.1626	7.22146	7.26395	9.67393	5.67001	5.12611	6.77756
		5.64612	4.29074	7.87479	6.81913	6.68309	6.19057	9.78122	5.89679	5.0582	6.87547
		6.16711	3.97024	7.78055	6.76798	6.49316	6.4955	9.47444	5.69776	5.43554	6.57535
		5.72193	4.30288	7.65176	6.76593	6.96021	6.5189	9.52965	5.99573	5.06775	6.71987
		5.82003	4.2927	7.32713	7.66823	7.91721	6.47657	9.6639	6.00894	5.02099	6.32217
		5.48588	3.8461	7.02837	7.31689	7.45038	6.4575	9.47282	5.58033	4.89294	6.55561
		5.49818	4.09099	6.81493	7.49093	8.18436	6.87128	10.4822	5.34459	5.30845	6.73648
		5.59183	4.16175	7.22534	6.66717	7.5904	6.51072	9.90389	5.66717	5.26009	6.759
		5.58938	4.45018	7.88384	6.75492	6.74816	6.342	8.96839	5.68564	5.40717	6.05484
		5.28871	4.13323	6.54942	6.99388	7.51559	6.85206	9.75885	5.48547	5.16892	5.98071
		5.92615	4.05354	7.79473	6.66591	6.3517	7.11968	9.15368	5.76702	5.26018	6.12116
		5.88163	4.24113	6.64544	7.02904	6.95173	6.1635	9.44642	5.67736	5.24728	6.47311
		6.24756	4.12875	6.47767	7.1622	7.23974	7.03563	9.84354	5.62511	4.97862	6.43184
		5.65353	4.35611	6.86778	7.35578	6.99536	6.48139	9.71845	5.97952	5.15319	6.50804
		5.07273	4.42037	7.2798	7.11977	7.18036	6.06155	9.90321	6.19801	5.53193	6.24619
		6.1345	4.17759	6.77901	6.98345	7.60786	6.96934	9.58273	5.56286	5.20055	6.01215
		5.58351	4.44869	6.5235	7.132	7.20968	6.36085	9.58408	5.66846	5.11503	6.57777
		5.3694	4.20223	7.13973	7.12248	7.79787	6.22161	10.1596	5.48242	5.14303	6.40652
		5.46569	3.84252	6.87417	7.56036	8.20238	6.34254	9.75174	5.71421	4.98254	6.32217
		5.45218	4.21576	6.89518	7.03569	7.34995	6.24084	9.42515	5.99492	5.51564	6.89853
		5.68744	3.75854	7.05072	7.25427	7.47425	6.77607	9.69906	5.72414	5.02609	6.11802
		5.89928	4.0692	7.74792	7.34626	7.57815	6.62503	9.76295	5.9004	5.12882	6.08616
		6.11539	4.20718	6.74322	7.31054	7.75975	6.96017	9.9341	5.78254	5.27928	6.58556
		5.33394	4.19557	6.65919	7.44185	7.94558	6.68299	10.1997	5.73259	5.29799	6.68712
		5.2613	4.03853	6.83607	7.65036	7.3908	6.47865	9.41491	5.79265	5.03653	6.35547
		5.03114	4.41644	7.90379	6.84177	7.53353	6.22365	9.70524	5.8209	5.59332	6.86174
		6.06358	4.30398	6.64104	7.66176	7.44424	6.63419	9.88821	5.92975	4.80342	6.07575
		5.60681	4.10592	6.6597	6.99868	7.4721	6.27803	9.44677	5.65494	5.18043	6.67047
		5.37494	4.28382	6.82961	7.38459	7.64078	6.41916	9.98758	5.95264	5.1783	6.44246
		5.45809	4.14652	6.98528	7.4283	7.8255	6.55824	9.70265	5.51255	5.53378	6.84099
		5.86477	4.00516	6.82062	7.33208	7.97449	6.59611	9.51874	5.88849	5.51685	6.57622
		5.22407	4.12336	7.10997	7.5498	8.0399	5.84016	9.58302	5.75749	4.90051	6.21557
		4.90527	4.29942	8.12074	6.71194	7.18678	5.75679	8.29334	6.19724	5.81958	6.47179
		5.37947	4.0096	6.88395	7.45734	7.95196	6.73095	10.2704	5.817	5.11615	6.65387
		5.49007	4.32041	6.86477	7.5749	7.46323	6.46212	9.86492	5.61902	5.24351	6.66916
		5.21725	4.20403	6.7742	7.25444	6.97942	6.12714	10.2573	5.91766	5.17778	6.30605
		5.39678	3.89041	6.90456	7.41131	8.05242	6.30113	9.8509	5.86481	5.0024	6.23693
		5.23316	4.08581	6.61475	7.47118	7.42124	6.55024	9.92554	5.90507	5.20176	6.61337
		5.23331	4.24394	6.60547	7.58313	7.55396	6.31701	9.57066	5.97727	5.26889	6.44507
		5.75537	3.98912	7.30214	7.28265	7.37333	6.27324	9.15194	5.82739	4.85406	6.30838
		5.49797	4.2257	6.87036	7.00211	7.64197	6.05241	10.0876	5.53756	5.06087	6.43168
		5.58713	4.26802	7.71643	6.55487	6.67581	6.16247	9.51283	5.77412	5.44129	6.34905
		5.70511	4.65396	6.87696	7.28198	7.57866	6.74848	10.1828	5.71834	5.23126	6.43339
		5.51823	4.46314	6.8386	7.43502	7.95131	6.13868	9.8281	5.83807	5.15506	6.5932
		5.61601	4.37667	7.12421	7.9275	8.25925	5.98812	8.70314	5.82996	4.86161	5.59884
		5.85782	3.97074	7.62249	7.054	7.42499	6.32719	9.64432	5.93165	5.16044	6.66352
		4.84839	3.98566	7.81868	7.01881	7.38101	6.06715	10.004	5.79559	5.11739	6.50357
		5.58013	3.93378	7.716	6.82626	7.33871	6.56205	9.85887	5.68197	5.23183	6.52074
		5.0677	3.77094	8.13362	7.31044	7.65709	5.76635	9.53168	5.74585	5.20403	6.09782
		5.6866	4.33582	7.06154	7.51285	7.72792	6.73077	9.42795	5.24746	5.09131	6.34693
		5.41711	4.14644	6.60885	7.43385	7.83999	6.12262	10.2196	5.8608	5.26992	7.45385
		4.8731	5.34809	7.48878	6.79253	7.10126	6.39256	9.45729	5.93045	5.5291	6.46906
		5.68431	4.6101	6.9449	7.23744	8.01816	6.26613	9.64747	5.55117	4.90828	6.43083
		4.66045	4.92323	7.73339	7.03534	7.7488	5.89646	8.84734	5.86741	5.37587	5.74963
		4.89753	4.51192	7.09353	7.44459	8.04711	5.83997	9.65086	5.39748	5.37678	6.28535
		5.88511	4.67436	7.64166	6.37776	6.5028	6.29406	9.27413	6.15494	5.05566	6.56289
		5.595	4.70516	8.33463	6.96625	7.44826	6.38667	8.34924	5.71388	5.28395	6.11073
		5.99689	4.06875	6.69271	7.474	8.17937	6.7079	10.3128	5.62678	4.995	6.76471
		5.40032	3.85797	6.98462	6.70711	7.13227	7.15326	9.8347	5.89195	5.03896	7.08978
		5.25677	4.60365	7.79606	7.23451	7.5193	5.96908	8.90448	5.6077	5.04555	6.14882
		5.92152	4.41341	7.73162	6.7708	7.23679	6.01946	8.19554	5.5153	4.89845	5.88547
[truncated: 4 more rows]
