# Supplementary material for: Structures of the neutral amino acid transporter LAT4 provide insights into antitumor effects of its inhibitor tubeimoside-1
Source: EMBO J. 2026 May 4;45(12):4283–98. doi: 10.1038/s44318-026-00786-0 (PMC13269557; doi:10.1038/s44318-026-00786-0)
Supplement: Supplementary file 5 — Source data Fig. 3 [file 44318_2026_786_MOESM5_ESM.zip › Source Data Fig. 3/3G/Figure. 3G.xlsx]

## Sheet: Fig. 3G
		Relative [3H]-Methionine uptake (% of WT)
	WT	Y187A	H465A	S100A	Q335A	M159A	S489A	T485A	Q488A	L184A	L166A	F163A
	100	16.43	2.42	17.47	71.34	20.73	24.15	42.21	48.98	29.93	10.33	15.42
	100	17.23	6.17	23.31	57.17	16.46	0.9	7.9	56.88	38.69	9.2	11.6
	100	25.92	3.86	20.49	68.74	21.48	16.25	24.38	76.52	50.14	11.67	12.12
							-0.72	12.84	25.84	52.01
							2.82	15.79	24.97
