# Supplementary material for: Structures of the neutral amino acid transporter LAT4 provide insights into antitumor effects of its inhibitor tubeimoside-1
Source: EMBO J. 2026 May 4;45(12):4283–98. doi: 10.1038/s44318-026-00786-0 (PMC13269557; doi:10.1038/s44318-026-00786-0)
Supplement: Supplementary file 6 — Source data Fig. 4 [file 44318_2026_786_MOESM6_ESM.zip]

Archive with 4 entries (2 files):
- Source Data Fig. 4/4H/
- Source Data Fig. 4/4H/Figure. 4H.xlsx
- Source Data Fig. 4/4K/
- Source Data Fig. 4/4K/Figure. 4K.xlsx
