# Supplementary material for: Structures of the neutral amino acid transporter LAT4 provide insights into antitumor effects of its inhibitor tubeimoside-1
Source: EMBO J. 2026 May 4;45(12):4283–98. doi: 10.1038/s44318-026-00786-0 (PMC13269557; doi:10.1038/s44318-026-00786-0)
Supplement: Supplementary file 6 — Source data Fig. 4 [file 44318_2026_786_MOESM6_ESM.zip › Source Data Fig. 4/4H/Figure. 4H.xlsx]

## Sheet: Fig. 4H
		Relative [3H]-Methionine uptake (% of WT)
	WT	Q500A	F92S	I339S	L31A	M342S	M342A	N89A	N3461	Q499A
	100	47.65	11.01	55.34	64.15	49.92	91.16	119.65	128.24	134.52
	100	48.31	4.76	50.89	60.72	54.21	101.67	129.89	129.89	142.78
	100	32.78	8.61	55.29	57.8	56.79	99.04	136.17	127.91	123.29
									140.79
