# Supplementary material for: Structures of the neutral amino acid transporter LAT4 provide insights into antitumor effects of its inhibitor tubeimoside-1
Source: EMBO J. 2026 May 4;45(12):4283–98. doi: 10.1038/s44318-026-00786-0 (PMC13269557; doi:10.1038/s44318-026-00786-0)
Supplement: Supplementary file 6 — Source data Fig. 4 [file 44318_2026_786_MOESM6_ESM.zip › Source Data Fig. 4/4K/Figure. 4K.xlsx]

## Sheet: Fig. 4K
			Relative [3H]-Methionine uptake (% of WT)
		WT	S483G	D386G	T178G	N170G	S478G	I180A	F481A
		100	65.86	30.92	12.82	86.68	63.33	8.4	-2.55
		100	80.59	31.55	6.78	77.24	90.13	2.92	3.48
		100	61.09	33.09	22.08	70.57	79.96	10.15	13.1
