# Supplementary material for: Structures of the neutral amino acid transporter LAT4 provide insights into antitumor effects of its inhibitor tubeimoside-1
Source: EMBO J. 2026 May 4;45(12):4283–98. doi: 10.1038/s44318-026-00786-0 (PMC13269557; doi:10.1038/s44318-026-00786-0)
Supplement: Supplementary file 7 — Source data Fig. 5 [file 44318_2026_786_MOESM7_ESM.zip]

Archive with 6 entries (3 files):
- Source Data Fig. 5/5E/
- Source Data Fig. 5/5E/Figure. 5E.xlsx
- Source Data Fig. 5/5F/
- Source Data Fig. 5/5F/Figure. 5F.xlsx
- Source Data Fig. 5/5G/
- Source Data Fig. 5/5G/Figure. 5G.xlsx
