# Supplementary material for: Structures of the neutral amino acid transporter LAT4 provide insights into antitumor effects of its inhibitor tubeimoside-1
Source: EMBO J. 2026 May 4;45(12):4283–98. doi: 10.1038/s44318-026-00786-0 (PMC13269557; doi:10.1038/s44318-026-00786-0)
Supplement: Supplementary file 7 — Source data Fig. 5 [file 44318_2026_786_MOESM7_ESM.zip › Source Data Fig. 5/5E/Figure. 5E.xlsx]

## Sheet: Fig. 5E
		Relative [3H]-Methionine uptake (% of Control)
	Control	Tubeimoside-1	Timosaponin AIII	Timosaponin AI	Timosaponin BII	Ouabain	Gypenoside XLVI
	100	33.83	51.1103	65.06	89.27	84.02	84.54
	100	35.29	61.4368	86.67	74.68	81.18	80.09
	100	32.58	58.8928	75.94	84.08	83.38	86.1
				86.18	80.92
