# Supplementary material for: Structures of the neutral amino acid transporter LAT4 provide insights into antitumor effects of its inhibitor tubeimoside-1
Source: EMBO J. 2026 May 4;45(12):4283–98. doi: 10.1038/s44318-026-00786-0 (PMC13269557; doi:10.1038/s44318-026-00786-0)
Supplement: Supplementary file 7 — Source data Fig. 5 [file 44318_2026_786_MOESM7_ESM.zip › Source Data Fig. 5/5F/Figure. 5F.xlsx]

## Sheet: Fig. 5F
		Residue [3H]-Methionine uptake (%)
	Log[inhibitor] (nM)	Tubeimoside-1			BCH
	2	102.59	100.42	94.79
	3.49	92.19	85.53	92.19
	3.8	74.08	74.76	71.76
	4.1	56.95	53.06	56.5
	4.4	41.06	39.29	41.53
	4.7	33.83	35.29	32.58	106.01	107.03	107.62
	6				85.89	90.72	107.65
	6.7				64.9608	67.2727	84.1184
	7				53.6197	46.0234	45.6931
	7.3				34.5721	25.9833	15.0842
	7.6				28.1852	18.2769	8.0367
