# Supplementary material for: Structures of the neutral amino acid transporter LAT4 provide insights into antitumor effects of its inhibitor tubeimoside-1
Source: EMBO J. 2026 May 4;45(12):4283–98. doi: 10.1038/s44318-026-00786-0 (PMC13269557; doi:10.1038/s44318-026-00786-0)
Supplement: Supplementary file 7 — Source data Fig. 5 [file 44318_2026_786_MOESM7_ESM.zip › Source Data Fig. 5/5G/Figure. 5G.xlsx]

## Sheet: Fig. 5G
		Residue [3H]-Methionine uptake (%)
	Log[inhibitor] (nM)	Tubeimoside-1			BCH
	2	104.143	96.92	99.719
	3.398	105.467	100.599	101.687
	3.699	95.703	91.196	89.911
	4	78.346	85.889	82.897	82.936	77.996	99.086
	4.301	65.659	67.316	63.493
	4.602	50.406	30.881	33.38
	5.194				84.775	79.375	82.575
	5.796				63.968	59.269	60.596
	6.398				43.408	53.321	39.355
	7				25.153	23.624	26.938
	7.602				24.841	19.825	23.968
