# Supplementary material for: Structures of the neutral amino acid transporter LAT4 provide insights into antitumor effects of its inhibitor tubeimoside-1
Source: EMBO J. 2026 May 4;45(12):4283–98. doi: 10.1038/s44318-026-00786-0 (PMC13269557; doi:10.1038/s44318-026-00786-0)
Supplement: Supplementary file 8 — Source data Fig. 6 [file 44318_2026_786_MOESM8_ESM.zip]

Archive with 4 entries (2 files):
- Source Data Fig. 6/6B/
- Source Data Fig. 6/6B/Figure. 6B.xlsx
- Source Data Fig. 6/6C/
- Source Data Fig. 6/6C/Figure. 6C.xlsx
