# Supplementary material for: Structures of the neutral amino acid transporter LAT4 provide insights into antitumor effects of its inhibitor tubeimoside-1
Source: EMBO J. 2026 May 4;45(12):4283–98. doi: 10.1038/s44318-026-00786-0 (PMC13269557; doi:10.1038/s44318-026-00786-0)
Supplement: Supplementary file 8 — Source data Fig. 6 [file 44318_2026_786_MOESM8_ESM.zip › Source Data Fig. 6/6B/Figure. 6B.xlsx]

## Sheet: Fig. 6B
		Tumor volume (mm³)
	Time after treatment (day)	DMSO					TBM-1 treated
	0	217.51	109.24	48.5	96.75	141.85	74.49	161.61	87.93	99.75	124.32
	3	269.56	122.9	62.96	204.83	646.92	85.57	93.25	161.12	81.03	350.57
	8	381.93	251.7	433.59	300.27	777.02	112.01	373.21	343.6	120.6	410.77
	10	542.43	382.89	448.05	355.83	751.01	95.03	503.99	365.81	142.71	495.55
	13	510.81	306.41	463.57	385.87	1016.8	127.84	485.09	454.35	165.83	520.31
	15	933.36	514.33	533.29	408.67	1208.11	125.62	593.6	607.94	291.22	496.4
	17	1231.92	333.46	624.61	401.39	1331.53	210.61	707.13	678.82	231.97	567.39
