# Supplementary material for: Structures of the neutral amino acid transporter LAT4 provide insights into antitumor effects of its inhibitor tubeimoside-1
Source: EMBO J. 2026 May 4;45(12):4283–98. doi: 10.1038/s44318-026-00786-0 (PMC13269557; doi:10.1038/s44318-026-00786-0)
Supplement: Supplementary file 8 — Source data Fig. 6 [file 44318_2026_786_MOESM8_ESM.zip › Source Data Fig. 6/6C/Figure. 6C.xlsx]

## Sheet: Fig. 6C
				Tumor weight (g)
				DMSO	TBM-1 treated
				1.62	0.62
				1.29	0.87
				1.53	1.33
				1.82	0.67
				2.01	0.81
