# Supplementary material for: Structures of the neutral amino acid transporter LAT4 provide insights into antitumor effects of its inhibitor tubeimoside-1
Source: EMBO J. 2026 May 4;45(12):4283–98. doi: 10.1038/s44318-026-00786-0 (PMC13269557; doi:10.1038/s44318-026-00786-0)
Supplement: Supplementary file 9 — Appendix Figure Source Data [file 44318_2026_786_MOESM9_ESM.zip]

Archive with 11 entries (4 files):
- Appendix Figure Source Data/Appendix Figure S1/
- Appendix Figure Source Data/Appendix Figure S1/S1C/
- Appendix Figure Source Data/Appendix Figure S1/S1C/Appendix Figure S1C.xlsx
- Appendix Figure Source Data/Appendix Figure S1/S1E/
- Appendix Figure Source Data/Appendix Figure S1/S1E/Appendix Figure S1E.xlsx
- Appendix Figure Source Data/Appendix Figure S2/
- Appendix Figure Source Data/Appendix Figure S2/S2N/
- Appendix Figure Source Data/Appendix Figure S2/S2N/Appendix Figure S2N.xlsx
- Appendix Figure Source Data/Appendix Figure S5/
- Appendix Figure Source Data/Appendix Figure S5/S5G/
- Appendix Figure Source Data/Appendix Figure S5/S5G/Appendix Figure S5G.xlsx
