# Supplementary material for: Structures of the neutral amino acid transporter LAT4 provide insights into antitumor effects of its inhibitor tubeimoside-1
Source: EMBO J. 2026 May 4;45(12):4283–98. doi: 10.1038/s44318-026-00786-0 (PMC13269557; doi:10.1038/s44318-026-00786-0)
Supplement: Supplementary file 9 — Appendix Figure Source Data [file 44318_2026_786_MOESM9_ESM.zip › Appendix Figure Source Data/Appendix Figure S2/S2N/Appendix Figure S2N.xlsx]

## Sheet: Appendix Figure S2N
		PE/FITC Intensity (% of WT)
	WT	Q500A	F92S	I339S	M342S	L31A	Y187A	H465A	S100A	Q335A	S489A	T485A	Q488A	I184A	M159A	L166A	F163A	N89A	N346A	Q499A	M342A	S483G	D386G	T178G	N170G	S478G	I180A	F481A
	100	93.61	95.54	95.49	119.54	77.41	77.6	108.16	115.44	115.62	81.12	95.89	74.15	119.23	92.08	89.32	102.85	85.05	91.42	92.02	84.88	82.55	91.9	92.67	81.98	95.52	96.78	70.52
	100	74.18	115.13	111.11	121.2	73.89	86.79	88.36	104.1	103.08	79.75	88.49	85.94	117.63	87.61	91.22	93.6	74.43	85.83	95.38	87.17	85.04	84.4	97.07	93.49	97.64	98.32	65.16
	100	75.68	116.76	107.96	122.05	73.31	82.5	106.4	119.05	113.9	84.85	92.82	80.09	127.43	103.4	88.09	90.37	88.12	88.17	79.64	89.18	91.4	85.98	104.47	90.14	92.51	98.72	56.79
		88.83		123.68				91.26							114.7		86.68									93.69
