# Supplementary material for: Structures of the neutral amino acid transporter LAT4 provide insights into antitumor effects of its inhibitor tubeimoside-1
Source: EMBO J. 2026 May 4;45(12):4283–98. doi: 10.1038/s44318-026-00786-0 (PMC13269557; doi:10.1038/s44318-026-00786-0)
Supplement: Supplementary file 9 — Appendix Figure Source Data [file 44318_2026_786_MOESM9_ESM.zip › Appendix Figure Source Data/Appendix Figure S5/S5G/Appendix Figure S5G.xlsx]

## Sheet: Appendix Figure S5G
			Methionine uptake (nmol/min/oocyte)
		[Methionine] (mM)	Control			TBM-1
		0.5	1.25	1.15	1.13	0.39	0.33	0.22
		5	7.16	8.24	8.87	2.6	2.2	1.69
		10	15.12	12.61	11.98	3.54	4.44	2.96
		20	17.24	13.14	17.36	4.71	4.96	4.14
		40	20.74	21.65	14.59	5.25	3.9	6.14
